# Supplementary material for: Recombinant BCG Overexpressing phoP-phoR Confers Enhanced Protection against Tuberculosis
Source: Mol Ther. 2018 Sep 1;26(12):2863–74. doi: 10.1016/j.ymthe.2018.08.023 (PMC6277425; doi:10.1016/j.ymthe.2018.08.023)
Supplement: Table S1. Differential Gene Expression Analysis between the Parental Strain (rBCG-Japan/pME) and rBCG-Japan/PhoP or rBCG-Japan/PhoPR [file mmc2.xls]

## Sheet: Legend
	Table S1. Differential gene expression analysis between the parental strain (rBCG-Japan/pME) and rBCG-Japan/PhoP or rBCG-Japan/PhoPR.
	Wroksheet 1 - genes upregulated in rBCG-Japan/PhoP compared to the parental strain
	Wroksheet 2 - genes downregulated in rBCG-Japan/PhoP compared to the parental strain
	Wroksheet 3 - genes upregulated in rBCG-Japan/PhoPR compared to the parental strain
	Wroksheet 4 - genes downregulated in rBCG-Japan/PhoPR compared to the parental strain
	Worksheets 5 and 6 show the comparison between RNA-seq data presented in this study and previous microarray-based transcriptomic analyses by Walterset al (2006) and Solans et al (2014).
	Column A - Gene ID was obtained from BCG-Japan sequence (NCBI Reference Sequence: NZ_CUWR01000001.1)
	Column B - Gene annotation is based on a homolog identified in M. tb (or other mycobacterial species) if available
	Column C - Gene description is based on the information available at TubercuList (http://tuberculist.epfl.ch/) and/or NCBI (Reference Sequence: NZ_CUWR01000001.1).
	Columns D&E: Sequence coverage
	Columns F&G: log2(FoldChange) expression levels and relative fold change (directional, + for upregulation and - for downregulation)

## Sheet: Worksheet 1
Supplementary Table S1: Differential gene expression analysis between rBCG-Japan/PhoP and the paretnal strain (upregulated).
Gene ID	Annotation	Description	BCG-Japan/PhoP	BCGJapan/pME	log2FC	RelativeFC (directional)	Pvalue	Qvalue
AOQ95_RS00960	Rv0112	MULTISPECIES: GDP-mannose 4,6-dehydratase	361.199	129.208	1.4831	2.79549	4.01684e-14	2.71979e-12
AOQ95_RS00965	Rv0113	MULTISPECIES: phosphoheptose isomerase	307.411	88.0665	1.8035	3.49067	3.43527e-19	3.89764e-17
AOQ95_RS00970	Rv0114	MULTISPECIES: D-glycero-alpha-D-manno-heptose-1,7-bisphosphate 7-phosphatase	310.764	75.9572	2.03256	4.0913	2.66327e-23	6.21134e-21
AOQ95_RS00975	Rv0115	MULTISPECIES: sugar kinase	211.142	63.3831	1.73604	3.3312	4.22231e-18	4.43132e-16
AOQ95_RS00980	Rv0115a	MULTISPECIES: hypothetical protein	382.448	249.065	0.618743	1.53554	0.000530677	0.0053169
AOQ95_RS01080	Rv0135c	MULTISPECIES: TetR family transcriptional regulator	400.521	257.436	0.637663	1.55581	0.000316811	0.00349074
AOQ95_RS01695	Rv0253	MULTISPECIES: nitrite reductase small subunit	46.8316	28.6895	0.706958	1.63236	0.000262646	0.0029481
AOQ95_RS02860	Rv0479c	MULTISPECIES: membrane protein	311.249	202.839	0.617736	1.53446	0.000446721	0.00468833
AOQ95_RS20385	Rv0571c	MULTISPECIES: hypothetical protein	23.0705	12.7542	0.855077	1.80886	0.000314533	0.00347476
AOQ95_RS03795	Rv0652	MULTISPECIES: 50S ribosomal protein L7/L12	742.8	439.938	0.755674	1.68842	3.06959e-05	0.000441306
AOQ95_RS03925	Rv0677c	MULTISPECIES: membrane protein	2185.14	1278.26	0.773544	1.70946	1.97612e-05	0.000302765
AOQ95_RS03930	Rv0678	MULTISPECIES: hypothetical protein	752.439	438.118	0.780256	1.71744	1.78806e-05	0.00027856
AOQ95_RS04320	Rv0751c	MULTISPECIES: 3-hydroxyisobutyrate dehydrogenase	108.876	72.2485	0.591645	1.50696	0.000801434	0.00749314
AOQ95_RS04330	Rv0753c	MULTISPECIES: methylmalonate-semialdehyde dehydrogenase (CoA acylating)	166.172	110.29	0.591372	1.50668	0.000723957	0.00681429
AOQ95_RS04370	Rv0757	MULTISPECIES: DNA-binding response regulator	997.035	372.542	1.42024	2.6763	3.03854e-13	1.70077e-11
AOQ95_RS04695	Rv0821c	MULTISPECIES: phosphate-specific transport system accessory protein PhoU	531.415	288.431	0.881615	1.84244	1.84784e-06	3.59131e-05
AOQ95_RS05065	Rv0890c	MULTISPECIES: LuxR family transcriptional regulator	74.0302	44.6217	0.730367	1.65906	5.38691e-05	0.000727147
AOQ95_RS05645	Rv0997a	MULTISPECIES: hypothetical protein	543.546	313.484	0.794011	1.73389	1.51256e-05	0.000241434
AOQ95_RS06655	Rv1179c	MULTISPECIES: hypothetical protein	66.7877	28.9756	1.20475	2.30497	3.83423e-10	1.41194e-08
AOQ95_RS06660*	Rv1180 + Rv1181	MULTISPECIES: polyketide synthase	386.29	76.6768	2.33282	5.03789	1.08566e-29	3.79799e-27
AOQ95_RS06665	Rv1182	MULTISPECIES: acyltransferase papA3	734.502	135.928	2.43392	5.40359	9.23481e-32	4.30753e-29
AOQ95_RS06670	Rv1183	MULTISPECIES: transporter MmpL10	393.691	95.9687	2.03643	4.10229	9.72975e-24	2.40268e-21
AOQ95_RS06675	Rv1184c	MULTISPECIES: PE-PPE domain-containing protein	526.475	73.4184	2.84215	7.17089	9.84677e-41	5.90525e-38
AOQ95_RS06680	Rv1185c	MULTISPECIES: acyl-CoA synthetase	515.076	157.395	1.71039	3.2725	7.51618e-18	7.5126e-16
AOQ95_RS06745	Rv1198	MULTISPECIES: ESAT-6-like protein EsxL	401.987	253.862	0.663105	1.58349	0.000216179	0.00250696
AOQ95_RS07180	Rv1286	MULTISPECIES: adenylyl-sulfate kinase	159.348	98.8818	0.688404	1.6115	0.000119347	0.00146069
AOQ95_RS07280	Rv1302	MULTISPECIES: undecaprenyl-phosphate alpha-N-acetylglucosaminyl 1-phosphate transferase	107.235	52.8488	1.02083	2.02909	7.1362e-08	1.81562e-06
AOQ95_RS07285	Rv1303	MULTISPECIES: ATP synthase subunit I	478.81	183.296	1.38528	2.61222	1.25494e-12	6.66864e-11
AOQ95_RS07290	Rv1304	MULTISPECIES: ATP synthase subunit A	529.339	277.531	0.931546	1.90732	5.48569e-07	1.20468e-05
AOQ95_RS07295	Rv1305	MULTISPECIES: ATP synthase subunit C	1158.18	614.871	0.913507	1.88362	8.82984e-07	1.84556e-05
AOQ95_RS07300	Rv1306	MULTISPECIES: ATP synthase subunit B	1294.28	792.169	0.708266	1.63384	7.72248e-05	0.00100994
AOQ95_RS07305	Rv1307	MULTISPECIES: ATP synthase subunit b-delta	1422.92	881.623	0.690621	1.61398	0.000107241	0.00134387
AOQ95_RS07325	Rv1311	MULTISPECIES: ATP synthase epsilon chain	805.575	513.164	0.650599	1.56982	0.000245696	0.00278765
AOQ95_RS07500	Rv1342c	MULTISPECIES: membrane protein	71.9164	47.586	0.595782	1.51129	0.00116314	0.0103232
AOQ95_RS08095	Rv1456c	MULTISPECIES: heme A synthase	83.176	41.6811	0.996773	1.99553	1.64202e-07	4.00767e-06
AOQ95_RS08450	Rv1535	MULTISPECIES: hypothetical protein	2844.75	966.87	1.55691	2.94222	2.52546e-15	1.96331e-13
AOQ95_RS08455	Rv1536	MULTISPECIES: isoleucine--tRNA ligase	450.443	271.691	0.729375	1.65792	4.94116e-05	0.000673474
AOQ95_RS08795	Rv1620c	MULTISPECIES: thiol reductant ABC exporter subunit CydC	98.7091	39.1194	1.3353	2.52328	7.17294e-12	3.42182e-10
AOQ95_RS08800	Rv1621c	MULTISPECIES: thiol reductant ABC exporter subunit CydD	111.492	47.483	1.23146	2.34804	1.75806e-10	6.93618e-09
AOQ95_RS08805	Rv1622c	MULTISPECIES: cytochrome c oxidase assembly protein	141.51	45.5233	1.63623	3.10852	2.4505e-16	2.18876e-14
AOQ95_RS08810	Rv1623c	MULTISPECIES: cytochrome ubiquinol oxidase subunit I	225.349	72.9617	1.62695	3.0886	2.27199e-16	2.07344e-14
AOQ95_RS08895	Rv1638A	MULTISPECIES: hypothetical protein	823.729	232.669	1.82389	3.54035	1.36267e-19	1.73348e-17
AOQ95_RS08900	Rv1639c	MULTISPECIES: hypothetical protein	363.948	97.3751	1.90211	3.73759	3.64222e-21	5.88078e-19
AOQ95_RS09970	Rv1846c	MULTISPECIES: transcriptional regulator	999.166	568.71	0.813032	1.7569	8.68786e-06	0.000143589
AOQ95_RS10905	Rv2033c	MULTISPECIES: hypothetical protein	165.716	108.086	0.616532	1.53319	0.000491137	0.00501653
AOQ95_RS11095	Rv2069	MULTISPECIES: RNA polymerase sigma factor SigC	442.959	189.102	1.22801	2.34243	1.76792e-10	6.93618e-09
AOQ95_RS11435	Rv2137c	MULTISPECIES: hypothetical protein	1205.5	524.335	1.20108	2.29911	3.48535e-10	1.29482e-08
AOQ95_RS11730	Rv2193	MULTISPECIES: cytochrome c oxidase subunit 3	996.292	658.523	0.597334	1.51292	0.000627131	0.00604485
AOQ95_RS12220	Rv2288	MULTISPECIES: hypothetical protein	135.951	48.9277	1.47436	2.77861	2.99856e-13	1.70077e-11
AOQ95_RS12225	Rv2289	MULTISPECIES: CDP-diacylglycerol pyrophosphatase	366.774	105.223	1.80144	3.48569	2.82637e-19	3.29586e-17
AOQ95_RS12230	Rv2290	MULTISPECIES: hypothetical protein	484.701	206.53	1.23074	2.34688	2.89781e-10	1.10591e-08
AOQ95_RS12465	Rv2329c	MULTISPECIES: MFS transporter	388.825	46.7382	3.05645	8.31921	8.60399e-46	1.20398e-42
AOQ95_RS12475	Rv2331	MULTISPECIES: hypothetical protein	325.155	39.7859	3.0308	8.17262	2.78972e-43	2.92781e-40
AOQ95_RS12480	Rv2331A	MULTISPECIES: hypothetical protein	66.3531	18.141	1.87091	3.65763	1.18154e-17	1.1273e-15
AOQ95_RS12485	Rv2332	MULTISPECIES: NAD-dependent malic enzyme	114.38	43.97	1.37925	2.60133	1.66001e-12	8.60336e-11
AOQ95_RS12745	Rv2391	MULTISPECIES: sulfite reductase	1541.57	604.045	1.35167	2.55208	2.76907e-12	1.36759e-10
AOQ95_RS12750	Rv2392	MULTISPECIES: phosphoadenosine phosphosulfate reductase	435.879	176.444	1.30472	2.47036	1.53599e-11	6.9261e-10
AOQ95_RS12755	Rv2393	MULTISPECIES: sirohydrochlorin chelatase	318.74	112.839	1.49811	2.82473	2.54599e-14	1.78135e-12
AOQ95_RS12760	Rv2394	MULTISPECIES: gamma-glutamyltranspeptidase	394.217	163.019	1.27396	2.41824	3.58683e-11	1.55232e-09
AOQ95_RS12775	Rv2395A	MULTISPECIES: acid and phagosome regulated protein AprA	3474.79	862.514	2.0103	4.02867	3.31842e-23	7.33196e-21
AOQ95_RS12780	Rv2395B	MULTISPECIES: acid and phagosome regulated protein AprB	3550.62	834.5	2.08909	4.25479	1.1122e-24	2.91814e-22
AOQ95_RS12785	Rv2396	MULTISPECIES: PE family protein	754.063	305.866	1.30178	2.46534	1.48105e-11	6.75808e-10
AOQ95_RS13255	Rv2485c	MULTISPECIES: carboxylesterase LipQ	314.024	206.38	0.605575	1.52158	0.000550103	0.00545942
AOQ95_RS13790	Rv2584c	MULTISPECIES: adenine phosphoribosyltransferase	935.757	534.387	0.808248	1.75108	9.42917e-06	0.00015523
AOQ95_RS13820	Rv2590	MULTISPECIES: oxidoreductase	475.44	173.985	1.4503	2.73265	1.01488e-13	6.1746e-12
AOQ95_RS13825	Rv2591	MULTISPECIES: PE family protein	92.9593	47.5063	0.968479	1.95678	2.57642e-07	6.00878e-06
AOQ95_RS15275	Rv2884	MULTISPECIES: transcriptional regulator	302.002	196.784	0.617944	1.53469	0.000455569	0.00473386
AOQ95_RS15375	Rv2905	MULTISPECIES: hypothetical protein	706.693	263.396	1.42385	2.68301	2.72319e-13	1.56602e-11
AOQ95_RS16910	Rv3197	MULTISPECIES: ABC transporter ATP-binding protein	667.025	324.492	1.03956	2.0556	3.2296e-08	8.8038e-07
AOQ95_RS17470	Rv3301c	MULTISPECIES: phosphate-specific transport system accessory protein PhoU	465.858	301.088	0.629706	1.54725	0.000360448	0.0038799
AOQ95_RS17485	Rv3304	MULTISPECIES: gamma-glutamylcyclotransferase	372.822	200.142	0.897463	1.86279	1.3946e-06	2.80122e-05
AOQ95_RS17490	Rv3305c	MULTISPECIES: amidohydrolase	264.682	164.161	0.689145	1.61233	0.000117189	0.0014427
AOQ95_RS17500	Rv3307	MULTISPECIES: purine-nucleoside phosphorylase	301.058	200.068	0.589547	1.50477	0.000749731	0.0070411
AOQ95_RS17510	Rv3309c	MULTISPECIES: uracil phosphoribosyltransferase	181.624	117.505	0.628239	1.54568	0.000410367	0.00435031
AOQ95_RS17515	Rv3310	MULTISPECIES: acid phosphatase	469.532	231.497	1.02023	2.02824	5.71886e-08	1.47287e-06
AOQ95_RS17530	Rv3312A	MULTISPECIES: pilin	215.731	101.381	1.08945	2.12793	1.64052e-08	4.81602e-07
AOQ95_RS21270	Rv3312b	MULTISPECIES: hypothetical protein	125.724	37.5505	1.74335	3.34813	9.78805e-16	7.90196e-14
AOQ95_RS17525	Rv3312c	MULTISPECIES: alpha/beta hydrolase	97.5268	63.7801	0.612693	1.52911	0.000562621	0.00552819
AOQ95_RS17535	Rv3313c	MULTISPECIES: adenosine deaminase family protein	212.523	116.857	0.86287	1.81865	2.99019e-06	5.48158e-05
AOQ95_RS18065	Rv3416	MULTISPECIES: WhiB family transcriptional regulator	470.788	301.388	0.643456	1.56207	0.000300129	0.00332438
AOQ95_RS18235	Rv3455c	MULTISPECIES: tRNA pseudouridine(38-40) synthase TruA	397.491	258.923	0.6184	1.53517	0.00043936	0.00463426
AOQ95_RS18330	Rv3477	MULTISPECIES: PE family protein PE31	540.568	280.298	0.947514	1.92855	4.27452e-07	9.49442e-06
AOQ95_RS18335	Rv3478	MULTISPECIES: PPE family protein	753.669	334.783	1.17071	2.25122	8.11766e-10	2.88796e-08
AOQ95_RS21325	Rv3479	MULTISPECIES: hypothetical protein	243.976	134.458	0.859582	1.81451	3.08638e-06	5.63331e-05
AOQ95_RS18370	Rv3485c	MULTISPECIES: short-chain dehydrogenase	160.99	73.5231	1.1307	2.18965	3.4878e-09	1.1529e-07
AOQ95_RS18380	Rv3487c	MULTISPECIES: carboxylesterase LipF	1011.56	110.5	3.19447	9.15444	3.21433e-49	1.34937e-45
AOQ95_RS18570	Rv3524	MULTISPECIES: membrane protein	288.234	176.539	0.707254	1.63269	8.22604e-05	0.00106913
AOQ95_RS19365	Rv3685c	MULTISPECIES: cytochrome P450	103.276	64.0842	0.688463	1.61157	0.000128218	0.0015647
AOQ95_RS19370	Rv3686c	MULTISPECIES: hypothetical protein	365.022	95.2591	1.93806	3.83189	2.19106e-21	3.67923e-19
AOQ95_RS19790	Rv3767c	MULTISPECIES: SAM-dependent methyltransferase	289.182	54.1195	2.41776	5.34339	3.98181e-31	1.67156e-28
AOQ95_RS20010	Rv3804c	MULTISPECIES: diacylglycerol acyltransferase	1778.09	789.535	1.17125	2.25207	7.72082e-10	2.77026e-08
AOQ95_RS20105	Rv3822	-	205.507	102.935	0.997451	1.99647	1.11226e-07	2.76289e-06
AOQ95_RS20110	Rv3823c	MULTISPECIES: transporter mmpL8	1162.81	188.413	2.62564	6.17159	5.04871e-36	2.64931e-33
AOQ95_RS20115	Rv3824c	MULTISPECIES: acyltransferase	1367.96	187.633	2.86604	7.29063	1.76495e-41	1.23487e-38
AOQ95_RS20120	Rv3825c	MULTISPECIES: phthioceranic/hydroxyphthioceranic acid synthase	2190.69	258.978	3.08048	8.45898	1.21054e-46	2.54092e-43
AOQ95_RS20130	Rv3826	acyl-CoA synthetase	167.347	76.1899	1.13517	2.19645	2.58505e-09	8.68162e-08
AOQ95_RS00030	Rv3849	MULTISPECIES: nucleoid-associated protein	1001.15	405.669	1.30328	2.46789	1.55087e-11	6.9261e-10
AOQ95_RS00035	Rv3850	MULTISPECIES: hypothetical protein	209.175	125.643	0.735375	1.66483	5.12904e-05	0.000694571
AOQ95_RS00040	Rv3851	MULTISPECIES: hypothetical protein	95.7727	53.7078	0.834485	1.78322	1.50554e-05	0.000241231
AOQ95_RS00095	Rv3862c	MULTISPECIES: transcriptional regulator	655.635	392.415	0.740512	1.67077	4.30041e-05	0.000601149
AOQ95_RS20225	Rvns01	-	23603.6	15444.1	0.611952	1.52833	0.000469933	0.00482342
AOQ95_RS15220		MULTISPECIES: type II toxin-antitoxin system prevent-host-death family antitoxin	1371.05	757.304	0.856334	1.81043	3.42005e-06	6.20055e-05
* Protein sequence of this gene aligns with both Rv1180 and Rv1181.

## Sheet: Worksheet 2
Supplementary Table S1: Differential gene expression analysis between rBCG-Japan/PhoP and the paretnal strain (downregulated).
Gene ID	Annotation	Description	BCG-Japan/PhoP	BCG-Japan/pME	log2FC	RelativeFC (directional)	Pvalue	Qvalue
AOQ95_RS00490	Rv0022c	MULTISPECIES: WhiB family transcriptional regulator	6.17958	18.2492	-1.56225	-2.95314	1.33264e-08	3.96769e-07
AOQ95_RS00495	Rv0023	MULTISPECIES: transcriptional regulator	84.0736	139.998	-0.735678	-1.66518	0.00246043	0.0193788
AOQ95_RS00775	Rv0077c	MULTISPECIES: alpha/beta hydrolase	20.3532	34.0368	-0.741841	-1.67231	0.00324466	0.0244983
AOQ95_RS00795	Rv0079	MULTISPECIES: hypothetical protein	201.945	320.468	-0.666214	-1.5869	0.00657314	0.0434953
AOQ95_RS00800	Rv0080	MULTISPECIES: hypothetical protein	23.5605	42.6085	-0.854772	-1.80847	0.000720425	0.00679628
AOQ95_RS00805	Rv0081	MULTISPECIES: transcriptional regulator	16.4252	32.3088	-0.976019	-1.96703	0.000198722	0.00233961
AOQ95_RS00815	Rv0083	MULTISPECIES: hypothetical protein	5.85283	15.9639	-1.4476	-2.72755	1.09735e-09	3.83889e-08
AOQ95_RS00825	Rv0085	MULTISPECIES: hydrogenase HycP	11.744	23.735	-1.01509	-2.02103	5.75049e-05	0.000771264
AOQ95_RS00835	Rv0087	MULTISPECIES: formate hydrogenase	12.5472	20.4236	-0.702869	-1.62774	0.00549622	0.0377888
AOQ95_RS00925	Rv0105c	MULTISPECIES: 50S ribosomal protein L28	1.74543	12.0585	-2.78839	-6.90857	4.33212e-14	2.8867e-12
AOQ95_RS01115	Rv0142	MULTISPECIES: DNA-3-methyladenine glycosylase 2 family protein	15.2357	28.1218	-0.884235	-1.84579	0.000354094	0.0038213
AOQ95_RS01185	Rv0155	MULTISPECIES: NAD(P)(+) transhydrogenase (Re/Si-specific) subunit alpha	73.9614	131.284	-0.827842	-1.77503	0.000504515	0.0051035
AOQ95_RS01350	Rv0186A	MULTISPECIES: metallothionein	837.372	1469.07	-0.810959	-1.75438	0.000646128	0.00617891
AOQ95_RS01390	Rv0194	MULTISPECIES: multidrug transporter	9.86407	18.3021	-0.891756	-1.85543	0.000186748	0.0022146
AOQ95_RS01395	Rv0195	MULTISPECIES: helix-turn-helix transcriptional regulator	12.6507	36.7584	-1.53886	-2.90565	1.96752e-10	7.64781e-09
AOQ95_RS01400	Rv0196	MULTISPECIES: transcriptional regulator	7.80106	15.2663	-0.968608	-1.95695	0.000329876	0.0036063
AOQ95_RS01485	Rv0213c	MULTISPECIES: B12-binding domain-containing radical SAM protein	23.6095	39.9742	-0.759699	-1.69314	0.00193298	0.01588
AOQ95_RS01565	Rv0229c	MULTISPECIES: ribonuclease VapC49	137.033	222.546	-0.699581	-1.62403	0.00437755	0.03136
AOQ95_RS01640	Rv0242c	MULTISPECIES: 3-oxoacyl-ACP reductase	230.166	385.639	-0.744576	-1.67548	0.00191251	0.0157735
AOQ95_RS01730	Rv0260c	MULTISPECIES: transcriptional regulator	8.19091	36.2424	-2.14558	-4.42471	9.14348e-20	1.25238e-17
AOQ95_RS01765	Rv0267	MULTISPECIES: NarK family nitrate/nitrite MFS transporter	4.16411	14.7645	-1.82605	-3.54564	8.86514e-14	5.63876e-12
AOQ95_RS01795	Rv0273c	MULTISPECIES: TetR family transcriptional regulator	29.9178	61.603	-1.042	-2.05908	1.31018e-05	0.000212361
AOQ95_RS01805	Rv0275c	MULTISPECIES: TetR/AcrR family transcriptional regulator	28.3912	59.0466	-1.05641	-2.07975	8.60435e-06	0.000142771
AOQ95_RS01840	Rv0280	MULTISPECIES: PPE family protein	13.4927	49.0927	-1.86333	-3.63847	3.10725e-16	2.71755e-14
AOQ95_RS01960	Rv0304c	MULTISPECIES: PPE family protein	10.1235	24.6447	-1.28358	-2.43442	2.42108e-08	6.86735e-07
AOQ95_RS20330	Rv0304c	MULTISPECIES: PPE family protein	26.6708	52.2752	-0.970863	-1.96001	2.90657e-05	0.00042419
AOQ95_RS02050	Rv0320	MULTISPECIES: hypothetical protein	9.10161	41.1952	-2.17828	-4.52614	2.20024e-19	2.71664e-17
AOQ95_RS02080	Rv0327c	MULTISPECIES: cytochrome P450	5.78363	13.6495	-1.2388	-2.36002	5.50973e-07	1.20468e-05
AOQ95_RS02085	Rv0328	MULTISPECIES: transcriptional regulator	35.8324	61.5671	-0.780896	-1.7182	0.00155912	0.0133303
AOQ95_RS02090	Rv0329c	MULTISPECIES: SAM-dependent methyltransferase	9.45171	22.1048	-1.22571	-2.3387	1.3005e-06	2.62476e-05
AOQ95_RS02095	Rv0330c	MULTISPECIES: TetR family transcriptional regulator	10.6829	24.5929	-1.20293	-2.30207	1.16888e-06	2.37051e-05
AOQ95_RS02195	Rv0350	MULTISPECIES: molecular chaperone DnaK	632.272	1509.05	-1.25503	-2.38671	2.87947e-08	7.95263e-07
AOQ95_RS02200	Rv0351	MULTISPECIES: nucleotide exchange factor GrpE	700.698	1885.83	-1.42833	-2.69135	2.07424e-10	7.98868e-09
AOQ95_RS02205	Rv0352	MULTISPECIES: molecular chaperone DnaJ	318.256	661.75	-1.0561	-2.0793	4.23413e-06	7.53172e-05
AOQ95_RS02210	Rv0353	MULTISPECIES: MerR family transcriptional regulator	221.622	404.896	-0.869452	-1.82697	0.000234384	0.00268105
AOQ95_RS02370	Rv0386	MULTISPECIES: LuxR family transcriptional regulator	29.2165	80.5285	-1.46272	-2.75627	9.06778e-11	3.84511e-09
AOQ95_RS02375	Rv0387c	MULTISPECIES: PPE family protein	32.93	58.9513	-0.840123	-1.7902	0.000453346	0.00473386
AOQ95_RS20340	Rv0389	MULTISPECIES: hypothetical protein	78.8927	128.229	-0.700756	-1.62536	0.00584284	0.039754
AOQ95_RS02400	Rv0393	MULTISPECIES: HNH endonuclease	1.87578	10.708	-2.51313	-5.70858	1.40403e-21	2.67914e-19
AOQ95_RS02410	Rv0395	MULTISPECIES: hypothetical protein	8.06399	16.4687	-1.03016	-2.04226	0.000230261	0.00265559
AOQ95_RS02415	Rv0396	MULTISPECIES: hypothetical protein	5.72359	10.8158	-0.918144	-1.88968	0.0031864	0.0241018
AOQ95_RS02420	Rv0397	MULTISPECIES: hypothetical protein	9.55409	20.8327	-1.12466	-2.1805	4.28378e-05	0.000601149
AOQ95_RS02455	Rv0403c	MULTISPECIES: transport acessory protein MmpS	24.6535	44.7449	-0.859929	-1.81495	0.000652532	0.00621163
AOQ95_RS02650	Rv0440	MULTISPECIES: molecular chaperone GroEL	587.129	3537.85	-2.59112	-6.02568	1.13059e-30	4.31474e-28
AOQ95_RS02715	Rv0453	MULTISPECIES: PPE family protein	14.3912	24.904	-0.791183	-1.73049	0.00129949	0.0113415
AOQ95_RS02730	Rv0456c	MULTISPECIES: enoyl-CoA hydratase	18.1302	29.8743	-0.720514	-1.64777	0.00436879	0.0313508
AOQ95_RS02905	Rv0488	MULTISPECIES: amino acid transporter	26.1613	47.0474	-0.846682	-1.79836	0.000616797	0.00598016
AOQ95_RS20370	Rv0490	MULTISPECIES: hypothetical protein	5.95567	24.3572	-2.03202	-4.08976	3.47609e-11	1.52007e-09
AOQ95_RS02940	Rv0494	MULTISPECIES: GntR family transcriptional regulator	4.00528	15.042	-1.90903	-3.75556	4.20059e-13	2.29014e-11
AOQ95_RS03185	Rv0540	MULTISPECIES: hypothetical protein	37.6787	62.3725	-0.727161	-1.65538	0.00343679	0.0255651
AOQ95_RS03335	Rv0569	MULTISPECIES: hypothetical protein	547.032	876.016	-0.679332	-1.6014	0.00545203	0.0375823
AOQ95_RS03355	Rv0573c	MULTISPECIES: nicotinate phosphoribosyltransferase	9.75771	17.6719	-0.85684	-1.81107	0.00057187	0.00559606
AOQ95_RS03360	Rv0574c	MULTISPECIES: hypothetical protein	12.9241	31.8869	-1.30289	-2.46723	3.46591e-08	9.32687e-07
AOQ95_RS03365	Rv0575c	-	9.07362	28.6298	-1.65777	-3.15528	2.42641e-12	1.22724e-10
AOQ95_RS20390	Rv0578c	MULTISPECIES: hypothetical protein	8.56129	15.497	-0.85609	-1.81013	0.00227079	0.0180888
AOQ95_RS03495	Rv0600c	MULTISPECIES: sensor histidine kinase	8.27601	18.2839	-1.14357	-2.20927	1.75799e-05	0.000275523
AOQ95_RS03500	Rv0601c	MULTISPECIES: sensor histidine kinase	6.56665	17.0412	-1.3758	-2.59511	3.7985e-07	8.57316e-06
AOQ95_RS03505	Rv0602c	MULTISPECIES: DNA-binding response regulator	4.48466	14.5093	-1.69391	-3.23532	9.58434e-11	4.02351e-09
AOQ95_RS03510	Rv0603	MULTISPECIES: hypothetical protein	10.2597	22.9719	-1.16289	-2.23905	2.37026e-05	0.00035285
AOQ95_RS03585	Rv0616A	MULTISPECIES: hypothetical protein	7.0475	17.1054	-1.27927	-2.42716	2.04495e-05	0.000309917
AOQ95_RS03610	Rv0621	MULTISPECIES: hypothetical protein	1.12846	10.4856	-3.21598	-9.29192	1.43254e-17	1.3364e-15
AOQ95_RS03655	Rv0629c	MULTISPECIES: exodeoxyribonuclease V subunit alpha	9.8505	20.5161	-1.05849	-2.08275	1.0096e-05	0.000164914
AOQ95_RS03780	Rv0649	MULTISPECIES: malonyl CoA-ACP transacylase	10.3497	20.5664	-0.990703	-1.98715	0.000111689	0.00139131
AOQ95_RS03785	Rv0650	MULTISPECIES: sugar kinase	13.4197	23.8533	-0.829835	-1.77748	0.000965406	0.00875329
AOQ95_RS03800	Rv0653c	MULTISPECIES: TetR family transcriptional regulator	15.1959	27.5473	-0.858229	-1.81281	0.000671605	0.00637873
AOQ95_RS03840	Rv0661c	MULTISPECIES: ribonuclease VapC7	7.95021	15.7441	-0.985747	-1.98034	0.000447904	0.00468903
AOQ95_RS03985	Rv0689c	MULTISPECIES: hypothetical protein	4.32573	11.7038	-1.43596	-2.70561	2.27484e-05	0.000339849
AOQ95_RS04005	Rv0692	MULTISPECIES: mycofactocin system protein MftB	85.3357	159.861	-0.905601	-1.87332	0.000160212	0.00192926
AOQ95_RS04045	Rv0699	MULTISPECIES: hypothetical protein	26.7921	45.9321	-0.777692	-1.71439	0.00398193	0.0289246
AOQ95_RS04190	Rv0727c	MULTISPECIES: fuculose phosphate aldolase	16.8222	29.1482	-0.793037	-1.73272	0.0019054	0.0157458
AOQ95_RS04195	Rv0728c	MULTISPECIES: D-3-phosphoglycerate dehydrogenase	9.4804	19.1986	-1.01798	-2.02508	4.53091e-05	0.000625683
AOQ95_RS04285	Rv0745	MULTISPECIES: hypothetical protein	1.47466	10.3627	-2.81295	-7.02718	3.74735e-18	4.03369e-16
AOQ95_RS20440	Rv0745	-	3.52093	27.6924	-2.97546	-7.86506	1.48478e-15	1.17606e-13
AOQ95_RS04280	Rv0745	MULTISPECIES: hypothetical protein	2.94264	16.7649	-2.51026	-5.69723	1.28719e-10	5.24554e-09
AOQ95_RS04295	Rv0747	PE family protein	21.2657	39.9251	-0.90877	-1.87744	0.000118497	0.00145453
AOQ95_RS04300	Rv0748	MULTISPECIES: antitoxin VapB31	38.0596	65.9885	-0.793955	-1.73382	0.00206498	0.0167029
AOQ95_RS04305	Rv0749	MULTISPECIES: ribonuclease VapC31	14.2174	27.0893	-0.930071	-1.90537	0.000373152	0.00399615
AOQ95_RS04420	Rv0767c	MULTISPECIES: TetR family transcriptional regulator	11.6228	21.7292	-0.902673	-1.86953	0.000465091	0.00479718
AOQ95_RS04555	Rv0792c	MULTISPECIES: transcriptional regulator	21.9757	35.5334	-0.693267	-1.61694	0.00632265	0.0421979
AOQ95_RS04560	Rv0793	MULTISPECIES: monooxygenase	10.2488	21.8707	-1.09354	-2.13398	8.9361e-05	0.00114371
AOQ95_RS04725	Rv0827c	MULTISPECIES: transcriptional regulator	31.92	81.291	-1.34864	-2.54671	1.3757e-08	4.06702e-07
AOQ95_RS04785	Rv0835	MULTISPECIES: sensor domain-containing protein	140.334	240.503	-0.77719	-1.71379	0.00119951	0.0106011
AOQ95_RS04790	Rv0836c	MULTISPECIES: hypothetical protein	7.77789	16.6679	-1.09962	-2.14299	2.10407e-05	0.00031773
AOQ95_RS04795	Rv0837c	MULTISPECIES: hypothetical protein	8.87001	16.9187	-0.931615	-1.90741	0.000219454	0.00253793
AOQ95_RS04800	Rv0838	MULTISPECIES: hypothetical protein	1.6021	8.29021	-2.37144	-5.17458	2.35777e-09	7.98221e-08
AOQ95_RS04820	Rv0841	MULTISPECIES: membrane protein	1.06807	9.86263	-3.20697	-9.23408	9.92243e-14	6.12564e-12
AOQ95_RS20470	Rv0841	MULTISPECIES: hypothetical protein	2.29392	9.67759	-2.07683	-4.2188	2.84567e-08	7.91135e-07
AOQ95_RS04850	Rv0847	MULTISPECIES: hypothetical protein	83.7074	159.188	-0.927302	-1.90172	9.6872e-05	0.00122491
AOQ95_RS04855	Rv0848	MULTISPECIES: pyridoxal-5\'-phosphate-dependent protein subunit beta	47.3741	98.4801	-1.05573	-2.07878	5.55607e-06	9.67817e-05
AOQ95_RS04860	Rv0849	MULTISPECIES: MFS transporter	21.0964	47.7852	-1.17957	-2.26509	4.16305e-07	9.296e-06
AOQ95_RS05050	Rv0887c	MULTISPECIES: hypothetical protein	23.9375	60.6863	-1.3421	-2.5352	2.12001e-08	6.09575e-07
AOQ95_RS05090	Rv0894	MULTISPECIES: hypothetical protein	14.2178	23.0878	-0.699438	-1.62387	0.00602275	0.0406487
AOQ95_RS05095	Rv0895	MULTISPECIES: wax ester/triacylglycerol synthase family O-acyltransferase	12.4243	21.001	-0.757293	-1.69032	0.00240694	0.0189931
AOQ95_RS05355	Rv0943c	MULTISPECIES: monooxygenase	5.19418	11.8586	-1.19097	-2.28306	3.59239e-06	6.4448e-05
AOQ95_RS20490	Rv0947c	MULTISPECIES: hypothetical protein	3.43843	14.7253	-2.09847	-4.28256	7.36497e-09	2.2568e-07
AOQ95_RS05405	Rv0953c	MULTISPECIES: LLM class F420-dependent oxidoreductase	9.73158	20.346	-1.064	-2.09072	2.12093e-05	0.000319128
AOQ95_RS05445	Rv0960	MULTISPECIES: ribonuclease	87.0211	155.205	-0.834742	-1.78354	0.000537541	0.00537285
AOQ95_RS05455	Rv0962c	MULTISPECIES: hypothetical protein	9.19614	21.9732	-1.25664	-2.38939	5.48227e-07	1.20468e-05
AOQ95_RS05480	Rv0967	MULTISPECIES: transcriptional regulator	122.261	245.503	-1.00577	-2.00801	1.75894e-05	0.000275523
AOQ95_RS05485	Rv0968	MULTISPECIES: hypothetical protein	112.148	206.531	-0.880957	-1.8416	0.000233177	0.00267781
AOQ95_RS05490	Rv0969	MULTISPECIES: heavy metal translocating P-type ATPase	47.9512	89.8519	-0.905981	-1.87382	0.000112444	0.00139656
AOQ95_RS05540	Rv0978c	-	2.24791	6.22399	-1.46926	-2.7688	1.45086e-06	2.87298e-05
AOQ95_RS05545	Rv0979c	MULTISPECIES: hypothetical protein	5.43485	14.1455	-1.38003	-2.60274	6.89729e-05	0.000910528
AOQ95_RS05555	Rv0980c	PE-PGRS family protein	3.63624	8.73778	-1.26482	-2.40297	8.83654e-07	1.84556e-05
AOQ95_RS05605	Rv0990c	MULTISPECIES: hypothetical protein	23.6367	41.3305	-0.806179	-1.74857	0.0012316	0.0108619
AOQ95_RS05610	Rv0991c	MULTISPECIES: FmdB family transcriptional regulator	144.97	300.579	-1.05199	-2.07339	6.22107e-06	0.000106596
AOQ95_RS05650	Rv0997	MULTISPECIES: hypothetical protein	4.8407	15.7191	-1.69923	-3.24727	3.76791e-07	8.5501e-06
AOQ95_RS05655	Rv0997	MULTISPECIES: SAM-dependent methyltransferase, partial	10.6519	19.2827	-0.856199	-1.81026	0.0029232	0.0224755
AOQ95_RS05850	Rv1033c	MULTISPECIES: DNA-binding response regulator	49.0415	85.4141	-0.800471	-1.74167	0.000938243	0.00854391
AOQ95_RS05875	Rv1038c	MULTISPECIES: WXG100 family type VII secretion target	41.4365	94.1686	-1.18434	-2.2726	8.75097e-07	1.84556e-05
AOQ95_RS05880	Rv1039c	MULTISPECIES: PPE family protein	9.10386	32.3187	-1.82782	-3.55	8.06276e-15	5.98459e-13
AOQ95_RS05885	Rv1040c	MULTISPECIES: PE family protein	7.78418	78.8059	-3.33969	-10.1239	3.98957e-43	3.34965e-40
AOQ95_RS05950	Rv1051c	MULTISPECIES: hypothetical protein	9.61269	19.6488	-1.03143	-2.04405	4.70788e-05	0.000645873
AOQ95_RS06040	Rv1067c	PE family protein	7.5421	12.2132	-0.695405	-1.61934	0.0065792	0.0434953
AOQ95_RS06050	Rv1068c	-	11.9318	22.5018	-0.915225	-1.88586	0.00018751	0.00221737
AOQ95_RS06085	Rv1075c	MULTISPECIES: hypothetical protein	11.581	52.4447	-2.17904	-4.52851	1.26067e-20	1.89011e-18
AOQ95_RS06090	Rv1076	MULTISPECIES: lipase LipU	42.362	113.453	-1.42125	-2.67817	4.73456e-10	1.72832e-08
AOQ95_RS20565	Rv1087	MULTISPECIES: hypothetical protein	2.88379	11.4723	-1.99211	-3.97819	1.27837e-08	3.8333e-07
AOQ95_RS06155	Rv1088	MULTISPECIES: PE family protein	6.41399	16.8403	-1.39262	-2.62555	4.04595e-07	9.08284e-06
AOQ95_RS06180	Rv1091	PE family protein, partial	28.1187	49.1506	-0.805678	-1.74797	0.000856465	0.00795452
AOQ95_RS06305	Rv1115	MULTISPECIES: hypothetical protein	41.3387	76.077	-0.879967	-1.84033	0.000250074	0.00282968
AOQ95_RS06310	Rv1116	MULTISPECIES: hypothetical protein	32.908	68.1935	-1.0512	-2.07225	4.31028e-05	0.000601149
AOQ95_RS06335	Rv1120c	-	4.72386	10.6523	-1.17312	-2.25499	2.4152e-05	0.000358268
AOQ95_RS06380	Rv1129c	MULTISPECIES: transcriptional regulator	14.3746	26.0452	-0.857491	-1.81188	0.000431631	0.0045642
AOQ95_RS06385	Rv1130	MULTISPECIES: 2-methylcitrate dehydratase	58.6748	100.764	-0.780162	-1.71732	0.00113793	0.0101423
AOQ95_RS06975	Rv1243c	MULTISPECIES: PE family protein	17.2875	37.589	-1.12058	-2.17435	1.61418e-06	3.18138e-05
AOQ95_RS06985	Rv1245c	MULTISPECIES: short-chain type dehydrogenase/reductase	210.091	395.79	-0.913722	-1.8839	9.25515e-05	0.00117737
AOQ95_RS07040	Rv1258c	MULTISPECIES: multidrug-efflux transporter	23.9802	57.4212	-1.25974	-2.39452	4.98946e-08	1.29295e-06
AOQ95_RS07090	Rv1268c	MULTISPECIES: hypothetical protein	44.9589	78.6969	-0.8077	-1.75042	0.000874974	0.00809062
AOQ95_RS07205	Rv1290A	MULTISPECIES: hypothetical protein	4.3944	18.303	-2.05834	-4.16508	4.49837e-12	2.17059e-10
AOQ95_RS20640	Rv1323	MULTISPECIES: hypothetical protein	1.7728	10.6252	-2.5834	-5.9935	1.76111e-09	6.05995e-08
AOQ95_RS07510	Rv1344	MULTISPECIES: acyl carrier protein	13.0714	23.6661	-0.856405	-1.81052	0.00216264	0.0173259
AOQ95_RS07525	Rv1347c	MULTISPECIES: lysine N-acyltransferase MbtK	32.7333	52.8629	-0.691498	-1.61496	0.00617763	0.0414939
AOQ95_RS20650	Rv1351	MULTISPECIES: hypothetical protein	7.84331	14.9902	-0.934488	-1.91121	0.00295905	0.0227095
AOQ95_RS07575	Rv1356c	MULTISPECIES: hypothetical protein	14.3917	24.0941	-0.743438	-1.67416	0.0038939	0.0285281
AOQ95_RS07580	Rv1357c	MULTISPECIES: EAL domain-containing protein	3.25364	10.1547	-1.64203	-3.12105	7.1021e-10	2.57023e-08
AOQ95_RS07665	Rv1374c	MULTISPECIES: hypothetical protein	18.8955	37.0423	-0.97113	-1.96038	0.000117113	0.0014427
AOQ95_RS07670	Rv1375	MULTISPECIES: hypothetical protein	118.777	260.233	-1.13155	-2.19094	7.62198e-07	1.6325e-05
AOQ95_RS07725	Rv1386	MULTISPECIES: cell motility protein	151.4	290.925	-0.942283	-1.92157	6.42141e-05	0.000858506
AOQ95_RS07780	Rv1396c	MULTISPECIES: PE family protein	40.9653	87.2608	-1.09093	-2.13011	2.4518e-06	4.61555e-05
AOQ95_RS07815	Rv1403c	MULTISPECIES: methyltransferase	18.2728	83.8337	-2.19783	-4.58788	1.99412e-21	3.5186e-19
AOQ95_RS07820	Rv1404	MULTISPECIES: MarR family transcriptional regulator	370.82	651.606	-0.813281	-1.7572	0.000608541	0.00594106
AOQ95_RS07825	Rv1405c	MULTISPECIES: methyltransferase	30.5946	128.094	-2.06585	-4.18681	9.24816e-20	1.25238e-17
AOQ95_RS08075	Rv1450c	PE family protein	8.49381	14.2797	-0.749487	-1.6812	0.00271624	0.0211948
AOQ95_RS08090	Rv1455	MULTISPECIES: hypothetical protein	27.9869	45.1407	-0.689675	-1.61292	0.0060416	0.0407105
AOQ95_RS08235	Rv1482c	MULTISPECIES: hypothetical protein	7.38912	14.1612	-0.938466	-1.91649	0.000323984	0.00356043
AOQ95_RS08280	Rv1490	MULTISPECIES: membrane protein	18.1395	34.1218	-0.911556	-1.88107	0.000150979	0.00183713
AOQ95_RS08315	Rv1497	MULTISPECIES: esterase	223.679	392.548	-0.811437	-1.75496	0.000614736	0.00598016
AOQ95_RS08365	Rv1518	MULTISPECIES: hypothetical protein	49.7231	79.2749	-0.672947	-1.59433	0.00664762	0.0438096
AOQ95_RS08415	Rv1528c	MULTISPECIES: polyketide synthase	8.07813	15.2547	-0.917159	-1.88839	0.000963921	0.00875329
AOQ95_RS08515	Rv1548c	MULTISPECIES: PPE family protein	47.0477	79.2168	-0.751684	-1.68376	0.00181974	0.0151874
AOQ95_RS08540	Rv1554	MULTISPECIES: fumarate reductase subunit C	11.0697	19.5831	-0.822991	-1.76907	0.00343036	0.0255651
AOQ95_RS08555	Rv1557	MULTISPECIES: transport acessory protein MmpS	11.0804	24.3799	-1.13768	-2.20027	1.36963e-05	0.000221142
AOQ95_RS08670	Rv1595	MULTISPECIES: L-aspartate oxidase	151.523	247.121	-0.705685	-1.63092	0.00357878	0.0264038
AOQ95_RS20725	Rv1635c	MULTISPECIES: hypothetical protein	2.32029	12.3876	-2.41652	-5.33882	2.15572e-11	9.52601e-10
AOQ95_RS08875	Rv1635c	MULTISPECIES: mannosyltransferase	79.6024	130.327	-0.711248	-1.63722	0.00337588	0.0253523
AOQ95_RS09045	Rv1669	MULTISPECIES: hypothetical protein	6.25621	12.8931	-1.04324	-2.06085	0.00054715	0.00544297
AOQ95_RS09070	Rv1674c	MULTISPECIES: transcriptional regulator	12.9376	28.0813	-1.11804	-2.17052	6.62351e-06	0.000111669
AOQ95_RS09110	Rv1682	MULTISPECIES: coiled-coil structural protein	159.269	291.339	-0.871232	-1.82922	0.000213645	0.00248444
AOQ95_RS09210	Rv1702c	MULTISPECIES: hypothetical protein	16.9067	32.3657	-0.936869	-1.91437	9.42185e-05	0.00119495
AOQ95_RS09225	Rv1705c	MULTISPECIES: PPE family protein	18.0051	33.4068	-0.891733	-1.8554	0.000233463	0.00267781
AOQ95_RS09230	Rv1706c	MULTISPECIES: PPE family protein	16.664	30.0317	-0.849747	-1.80219	0.000510064	0.00514613
AOQ95_RS09345	Rv1726	MULTISPECIES: FAD-binding oxidoreductase	3.87004	10.7502	-1.47394	-2.77779	4.28565e-09	1.37337e-07
AOQ95_RS09350	Rv1727	MULTISPECIES: TIGR03086 family protein	7.74075	15.3507	-0.987762	-1.98311	0.00024461	0.00278285
AOQ95_RS09380	Rv1733c	MULTISPECIES: membrane protein	75.102	183.77	-1.29098	-2.44694	1.68556e-08	4.91388e-07
AOQ95_RS09385	Rv1734c	MULTISPECIES: hypothetical protein	5.51839	16.2826	-1.56101	-2.95061	6.71667e-07	1.44598e-05
AOQ95_RS09395	Rv1735a	MULTISPECIES: hypothetical protein	3.29323	12.0957	-1.87691	-3.67289	1.00364e-07	2.50792e-06
AOQ95_RS09390	Rv1735c	MULTISPECIES: hypothetical protein	6.16232	13.6837	-1.15091	-2.22054	2.85425e-05	0.000418956
AOQ95_RS09410	Rv1738	MULTISPECIES: hypothetical protein	1104.88	2742.19	-1.31144	-2.48189	6.44093e-09	2.01784e-07
AOQ95_RS09440	Rv1744c	MULTISPECIES: hypothetical protein	10.8143	25.3093	-1.22673	-2.34035	2.82958e-06	5.23285e-05
AOQ95_RS09445	Rv1745c	MULTISPECIES: isopentenyl-diphosphate Delta-isomerase	16.4556	39.5561	-1.26532	-2.40381	2.15454e-07	5.13908e-06
AOQ95_RS09495	Rv1753c	PPE family protein	8.90175	14.3089	-0.684757	-1.60743	0.00580985	0.0396376
AOQ95_RS09525	Rv1758	MULTISPECIES: cutinase	133.129	262.333	-0.978575	-1.97052	2.6594e-05	0.000393104
AOQ95_RS09605	Rv1773c	MULTISPECIES: transcriptional regulator	9.7285	26.4233	-1.44152	-2.71607	3.702e-09	1.20473e-07
AOQ95_RS09625	Rv1777	MULTISPECIES: cytochrome P450	11.9827	21.4835	-0.842271	-1.79287	0.000677931	0.00642427
AOQ95_RS09690	Rv1791	MULTISPECIES: PE family protein	1806.49	2939.55	-0.702407	-1.62722	0.00369311	0.0271518
AOQ95_RS20765	Rv1800	MULTISPECIES: hypothetical protein	1.84429	9.75661	-2.40331	-5.29016	2.51187e-12	1.25534e-10
AOQ95_RS09740	Rv1801	MULTISPECIES: ribulose-phosphate 3-epimerase	10.8313	17.9526	-0.72899	-1.65748	0.0044135	0.0315637
AOQ95_RS09765	Rv1805c	MULTISPECIES: hypothetical protein	3.85336	10.4602	-1.44072	-2.71457	6.39644e-06	0.000108714
AOQ95_RS09770	Rv1806	MULTISPECIES: PE family protein	45.2758	88.8557	-0.972725	-1.96254	6.86481e-05	0.0009091
AOQ95_RS09805	Rv1813c	MULTISPECIES: hypothetical protein	175.532	915.898	-2.38346	-5.21785	3.45166e-26	1.03501e-23
AOQ95_RS09825	Rv1817	MULTISPECIES: hypothetical protein	75.5965	138.777	-0.87638	-1.83576	0.000198961	0.00233961
AOQ95_RS10030	Rv1858	MULTISPECIES: molybdenum ABC transporter permease	8.02569	15.2722	-0.928206	-1.90291	0.000396222	0.00422168
AOQ95_RS20785	Rv1867	-	6.89605	18.3498	-1.41192	-2.66092	7.35449e-06	0.000123497
AOQ95_RS20840	Rv1917c	MULTISPECIES: hypothetical protein	8.33599	23.0806	-1.46926	-2.7688	1.45086e-06	2.87298e-05
AOQ95_RS20835	Rv1917c	hypothetical protein, partial	4.3884	9.1437	-1.05908	-2.08361	3.65773e-05	0.000520514
AOQ95_RS10330	Rv1917c	-	21.7844	37.3397	-0.777416	-1.71406	0.00126979	0.0111721
AOQ95_RS10415	Rv1933c	MULTISPECIES: acyl-CoA dehydrogenase	1.72315	10.6215	-2.62387	-6.16401	9.44684e-22	1.88847e-19
AOQ95_RS10420	Rv1934c	MULTISPECIES: acyl-CoA dehydrogenase	1.82876	10.9555	-2.58273	-5.99071	3.36113e-22	7.05501e-20
AOQ95_RS10425	Rv1935c	enoyl-CoA hydratase	4.40707	12.5215	-1.50652	-2.84123	4.48726e-09	1.42709e-07
AOQ95_RS20845	Rv1936	MULTISPECIES: hypothetical protein	2.00263	7.85052	-1.97089	-3.92011	2.69963e-06	5.01462e-05
AOQ95_RS10445	Rv1939	MULTISPECIES: oxidoreductase	12.7005	21.2074	-0.739687	-1.66981	0.00644838	0.0429006
AOQ95_RS10450	Rv1940	MULTISPECIES: riboflavin biosynthesis protein RibA	10.7328	19.2884	-0.845706	-1.79714	0.000796184	0.00746067
AOQ95_RS10480	Rv1946c	MULTISPECIES: lipoprotein	8.45088	14.7736	-0.80585	-1.74818	0.00491572	0.0343936
AOQ95_RS10545	Rv1958c	MULTISPECIES: hypothetical protein	8.96795	18.2715	-1.02674	-2.03742	8.51399e-05	0.00109975
AOQ95_RS10585	Rv1964	MULTISPECIES: hypothetical protein	3.25762	9.65794	-1.5679	-2.96472	6.58547e-07	1.42504e-05
AOQ95_RS10615	Rv1982A	MULTISPECIES: antitoxin VapB36	151.648	268.023	-0.821628	-1.7674	0.000644901	0.00617891
AOQ95_RS10610	Rv1982c	MULTISPECIES: ribonuclease	93.8267	199.664	-1.08951	-2.12801	2.86532e-06	5.27571e-05
AOQ95_RS10635	Rv1985c	MULTISPECIES: ArgP/LysG family DNA-binding transcriptional regulator	17.5969	31.4353	-0.837063	-1.78641	0.000716504	0.00677451
AOQ95_RS10700	Rv1995	MULTISPECIES: hypothetical protein	8.22336	18.7825	-1.19159	-2.28404	2.50143e-06	4.68794e-05
AOQ95_RS10710	Rv1997	MULTISPECIES: cation-transporting ATPase F	20.228	39.2465	-0.95621	-1.94021	4.64399e-05	0.000639196
AOQ95_RS10720	Rv1999c	MULTISPECIES: amino acid permease	3.08979	13.8597	-2.16532	-4.48565	5.41211e-18	5.54147e-16
AOQ95_RS10760	Rv2007c	MULTISPECIES: ferredoxin	848.591	3568.65	-2.07224	-4.20538	1.8222e-20	2.63779e-18
AOQ95_RS10765	Rv2008c	MULTISPECIES: hypothetical protein	8.66121	17.1192	-0.982974	-1.97654	6.67069e-05	0.000886189
AOQ95_RS10785	Rv2012	MULTISPECIES: DUF1398 domain-containing protein	6.68518	16.352	-1.29043	-2.44601	1.76812e-06	3.46849e-05
AOQ95_RS10845	Rv2023A	MULTISPECIES: hypothetical protein	56.5596	100.576	-0.830442	-1.77823	0.000557209	0.00550391
AOQ95_RS10865	Rv2025c	MULTISPECIES: cation transporter	12.4489	25.6197	-1.04124	-2.058	1.96112e-05	0.000301566
AOQ95_RS10885	Rv2029c	MULTISPECIES: phosphofructokinase	7.88805	14.5854	-0.886784	-1.84905	0.000563618	0.00552819
AOQ95_RS10890	Rv2030c	MULTISPECIES: hypothetical protein	55.4879	121.17	-1.12679	-2.18372	8.94169e-07	1.85828e-05
AOQ95_RS10895	Rv2031c	MULTISPECIES: alpha-crystallin	1134.13	2804.79	-1.3063	-2.47307	7.24217e-09	2.2472e-07
AOQ95_RS10900	Rv2032	MULTISPECIES: NAD(P)H nitroreductase	45.9064	197.925	-2.10819	-4.31149	8.33996e-21	1.29671e-18
AOQ95_RS11035	Rv2058c	MULTISPECIES: 50S ribosomal protein L28	19.1645	45.1238	-1.23545	-2.35455	2.12991e-06	4.06426e-05
AOQ95_RS11045	Rv2059	MULTISPECIES: metal ABC transporter permease	2.58178	13.0362	-2.33609	-5.04931	1.66445e-14	1.1843e-12
AOQ95_RS11040	Rv2059	-	16.7225	29.3643	-0.812276	-1.75598	0.0012721	0.0111721
AOQ95_RS11100	Rv2070c	-	9.6682	16.6807	-0.786863	-1.72532	0.00303992	0.0232451
AOQ95_RS11105	Rv2071c	MULTISPECIES: precorrin-4 C(11)-methyltransferase	5.77905	16.5086	-1.51431	-2.85663	3.25592e-09	1.08479e-07
AOQ95_RS11110	Rv2072c	MULTISPECIES: precorrin-6Y C5,15-methyltransferase (decarboxylating) subunit CbiT	6.72074	12.5438	-0.900288	-1.86644	0.000646151	0.00617891
AOQ95_RS20910	Rv2086	MULTISPECIES: hypothetical protein	0.930254	6.402	-2.78283	-6.88199	9.65857e-10	3.40728e-08
AOQ95_RS20905	Rv2086	-	5.33928	10.8791	-1.02684	-2.03755	0.00340755	0.0255445
AOQ95_RS11250	Rv2100	MULTISPECIES: HNH endonuclease	13.9218	29.2707	-1.07211	-2.10251	5.64879e-06	9.75869e-05
AOQ95_RS11275	Rv2104a	MULTISPECIES: hypothetical protein	26.7423	53.7197	-1.00633	-2.00879	8.5901e-05	0.00110617
AOQ95_RS11280	Rv2107	MULTISPECIES: PE family protein	9.17577	21.1632	-1.20565	-2.30642	2.01013e-05	0.000306614
AOQ95_RS11360	Rv2123	MULTISPECIES: PPE family protein	3.79856	10.0973	-1.41045	-2.6582	2.37503e-08	6.78257e-07
AOQ95_RS11375	Rv2126c	MULTISPECIES: hypothetical protein	9.67815	18.8853	-0.964463	-1.95134	0.000156601	0.00189456
AOQ95_RS11515	Rv2150c	MULTISPECIES: cell division protein FtsZ	799.858	1273.73	-0.671248	-1.59245	0.00588196	0.0398906
AOQ95_RS11640	Rv2177c	-	2.72793	6.99337	-1.35818	-2.56362	5.80681e-06	9.99057e-05
AOQ95_RS20925	Rv2187	MULTISPECIES: hypothetical protein	34.183	72.5067	-1.08483	-2.12113	5.29699e-06	9.30409e-05
AOQ95_RS11690	Rv2187	MULTISPECIES: long-chain fatty acid--CoA ligase	24.8296	48.9505	-0.97926	-1.97145	3.23285e-05	0.000463192
AOQ95_RS11900	Rv2225	MULTISPECIES: 3-methyl-2-oxobutanoate hydroxymethyltransferase	139.972	286.255	-1.03216	-2.04509	7.9776e-06	0.000133426
AOQ95_RS11905	Rv2226	MULTISPECIES: CHAD domain-containing protein	180.897	360.243	-0.993802	-1.99143	1.71379e-05	0.000271491
AOQ95_RS11960	Rv2236c	MULTISPECIES: cobalamin biosynthesis protein	9.48257	19.4894	-1.03934	-2.05529	3.03299e-05	0.000437543
AOQ95_RS12005	Rv2243	MULTISPECIES: malonyl CoA-ACP transacylase	379.154	714.851	-0.91486	-1.88539	8.7206e-05	0.00111954
AOQ95_RS12055	Rv2253	MULTISPECIES: hypothetical protein	94.1958	166.432	-0.821197	-1.76687	0.000622407	0.00602042
AOQ95_RS12070	Rv2256a	MULTISPECIES: transcriptional regulator	21.5298	37.3729	-0.795661	-1.73587	0.00405598	0.0294076
AOQ95_RS12115	Rv2265	MULTISPECIES: MFS transporter	9.31962	16.0657	-0.785641	-1.72386	0.00208943	0.0168681
AOQ95_RS12325	Rv2307A	MULTISPECIES: hypothetical protein	10.0258	19.9012	-0.989138	-1.985	0.00149216	0.0128362
AOQ95_RS12330	Rv2307B	MULTISPECIES: hypothetical protein	12.5666	32.6583	-1.37786	-2.59882	4.87403e-08	1.27882e-06
AOQ95_RS12335	Rv2307D	MULTISPECIES: hypothetical protein	139.817	388.687	-1.47507	-2.77997	1.29103e-10	5.24554e-09
AOQ95_RS12340	Rv2308	MULTISPECIES: hypothetical protein	16.1988	30.3984	-0.908109	-1.87658	0.000267569	0.00299535
AOQ95_RS12360	Rv2309A	MULTISPECIES: hypothetical protein	11.7154	20.647	-0.817519	-1.76237	0.0048996	0.0343936
AOQ95_RS12365	Rv2310	MULTISPECIES: excisionase	6.45721	13.4347	-1.05698	-2.08057	0.000475829	0.00487202
AOQ95_RS12395	Rv2316	MULTISPECIES: sugar ABC transporter permease	4.88068	12.5609	-1.36378	-2.57359	1.50899e-07	3.70453e-06
AOQ95_RS12400	Rv2317	MULTISPECIES: carbohydrate ABC transporter permease	4.48301	9.40011	-1.06821	-2.09683	0.00010096	0.00126895
AOQ95_RS12460	Rv2328	MULTISPECIES: cell motility protein	45.3465	106.594	-1.23306	-2.35065	7.57176e-08	1.90337e-06
AOQ95_RS12505	Rv2336	MULTISPECIES: hypothetical protein	93.5005	157.754	-0.75463	-1.6872	0.00174386	0.0146122
AOQ95_RS12635	Rv2370c	MULTISPECIES: hypothetical protein	31.3729	51.0867	-0.703428	-1.62837	0.00434999	0.0313136
AOQ95_RS12640	Rv2371	MULTISPECIES: PE family protein, partial	31.6288	53.1204	-0.748028	-1.6795	0.00609851	0.0410281
AOQ95_RS12690	Rv2381c	MULTISPECIES: polyketide synthase	14.9929	32.7708	-1.12813	-2.18575	1.09735e-06	2.24715e-05
AOQ95_RS12695	Rv2382c	MULTISPECIES: polyketide synthase	19.8788	43.8305	-1.1407	-2.20488	1.06463e-06	2.20163e-05
AOQ95_RS12700	Rv2383c	MULTISPECIES: non-ribosomal peptide synthetase	10.4347	25.1768	-1.27071	-2.4128	3.00657e-08	8.2494e-07
AOQ95_RS12705	Rv2384	MULTISPECIES: 2,3-dihydroxybenzoate-AMP ligase	11.0945	22.8493	-1.0423	-2.05951	1.29517e-05	0.000210741
AOQ95_RS12710	Rv2385	MULTISPECIES: alpha/beta hydrolase	18.3173	34.6631	-0.920192	-1.89237	0.000160388	0.00192926
AOQ95_RS12720	Rv2386a	MULTISPECIES: hypothetical protein	215.976	435.073	-1.01038	-2.01445	1.57811e-05	0.000250943
AOQ95_RS12715	Rv2386c	MULTISPECIES: salicylate synthase	10.3427	20.4539	-0.983765	-1.97762	5.59976e-05	0.000753455
AOQ95_RS12815	Rv2401A	MULTISPECIES: hypothetical protein	23.431	40.2318	-0.779922	-1.71704	0.0049086	0.0343936
AOQ95_RS21010	Rv2408	MULTISPECIES: PE family protein PE24	4.74718	10.3192	-1.12019	-2.17376	2.01585e-05	0.000306614
AOQ95_RS12890	Rv2416c	MULTISPECIES: enhanced intracellular survival protein Eis	51.9649	94.566	-0.863784	-1.8198	0.000272354	0.0030408
AOQ95_RS12925	Rv2422	MULTISPECIES: hypothetical protein	3.40672	15.5699	-2.19231	-4.57037	1.41275e-11	6.51727e-10
AOQ95_RS20920	Rv2424c	MULTISPECIES: hypothetical protein	65.3584	123.55	-0.918647	-1.89034	0.000210476	0.00245439
AOQ95_RS12935	Rv2424c	MULTISPECIES: IS110 family transposase	1.92643	3.9971	-1.05303	-2.07488	0.00170691	0.0143312
AOQ95_RS21015	Rv2427A	-	6.56252	14.3001	-1.1237	-2.17905	0.000511181	0.00514613
AOQ95_RS13075	Rv2450c	MULTISPECIES: resuscitation-promoting factor rpfE	8.70978	20.17	-1.2115	-2.31579	3.61964e-06	6.46607e-05
AOQ95_RS13080	Rv2451	MULTISPECIES: hypothetical protein	7.37213	19.0397	-1.36886	-2.58266	5.70864e-07	1.2417e-05
AOQ95_RS13230	Rv2478c	MULTISPECIES: hypothetical protein	3.58344	10.9703	-1.61419	-3.0614	2.80244e-08	7.84308e-07
AOQ95_RS13290	Rv2490a	MULTISPECIES: hypothetical protein	14.9415	27.7432	-0.892807	-1.85679	0.00215684	0.0173125
AOQ95_RS13440	Rv2517c	MULTISPECIES: hypothetical protein	44.1154	76.0831	-0.786295	-1.72464	0.00210016	0.0169222
AOQ95_RS13580	Rv2543	MULTISPECIES: hypothetical protein	21.8252	35.2847	-0.693049	-1.6167	0.00705633	0.0462851
AOQ95_RS13595	Rv2545	MULTISPECIES: antitoxin VapB	10.9306	19.7732	-0.855183	-1.80899	0.00343408	0.0255651
AOQ95_RS13600	Rv2546	MULTISPECIES: ribonuclease VapC18	7.73193	20.2613	-1.38982	-2.62047	2.3295e-07	5.46326e-06
AOQ95_RS21085	Rv2589	MULTISPECIES: hypothetical protein	22.7615	54.3707	-1.25623	-2.38871	1.11463e-06	2.27147e-05
AOQ95_RS13950	Rv2614A	MULTISPECIES: hypothetical protein	3.03556	14.5772	-2.26368	-4.80215	1.24686e-10	5.18249e-09
AOQ95_RS13970	Rv2618	MULTISPECIES: transcriptional regulator	15.6313	28.7455	-0.878904	-1.83898	0.000469722	0.00482342
AOQ95_RS14005	Rv2625c	MULTISPECIES: zinc metalloprotease	15.3339	30.7391	-1.00335	-2.00464	3.02923e-05	0.000437543
AOQ95_RS14010	Rv2626c	MULTISPECIES: hypoxic response protein 1	110.446	575.864	-2.38239	-5.214	5.01926e-26	1.40472e-23
AOQ95_RS14015	Rv2627c	MULTISPECIES: alpha/beta hydrolase	107.62	189.16	-0.813654	-1.75766	0.00061682	0.00598016
AOQ95_RS14040	Rv2632c	MULTISPECIES: hypothetical protein	208.079	398.955	-0.939096	-1.91733	6.46747e-05	0.000861919
AOQ95_RS14045	Rv2633c	MULTISPECIES: hypothetical protein	152.112	331.142	-1.12232	-2.17696	1.08362e-06	2.22991e-05
AOQ95_RS14060	Rv2635	MULTISPECIES: hypothetical protein	1.06807	9.67658	-3.17949	-9.05988	1.92345e-13	1.13727e-11
AOQ95_RS14145	Rv2665	MULTISPECIES: hypothetical protein	732.303	1179.07	-0.687133	-1.61008	0.00477648	0.0337074
AOQ95_RS14155	Rv2667	MULTISPECIES: hypothetical protein	10.857	21.6266	-0.994177	-1.99194	8.12794e-05	0.00105966
AOQ95_RS14170	Rv2670c	MULTISPECIES: cell division protein ZapE	18.5109	31.4701	-0.765606	-1.70008	0.00203171	0.0165278
AOQ95_RS21115	Rv2673	MULTISPECIES: hypothetical protein	15.6207	37.557	-1.26563	-2.40432	5.54601e-06	9.67817e-05
AOQ95_RS21120	Rv2682c	-	4.99117	13.4788	-1.43324	-2.70053	3.4228e-05	0.000488738
AOQ95_RS21125	Rv2706c	MULTISPECIES: hypothetical protein	5.70057	11.6554	-1.03181	-2.04459	0.00201274	0.0164068
AOQ95_RS14470	Rv2730	MULTISPECIES: hypothetical protein	6.0306	14.8361	-1.29874	-2.46013	2.56238e-06	4.78083e-05
AOQ95_RS21130	Rv2733c	MULTISPECIES: hypothetical protein	5.17204	11.3867	-1.13855	-2.2016	0.000553123	0.00547644
AOQ95_RS14525	Rv2741	MULTISPECIES: PE family protein	33.3165	54.7418	-0.716409	-1.64309	0.00355333	0.0263084
AOQ95_RS14655	Rv2767c	MULTISPECIES: hypothetical protein	17.7794	33.0202	-0.893143	-1.85722	0.000648685	0.00618904
AOQ95_RS14665	Rv2768c	MULTISPECIES: PPE family protein	38.4021	66.3024	-0.787877	-1.72653	0.00111294	0.0099407
AOQ95_RS14670	Rv2769c	MULTISPECIES: PE family protein	25.4161	82.8746	-1.70518	-3.2607	9.42677e-14	5.9065e-12
AOQ95_RS14890	Rv2811	MULTISPECIES: hypothetical protein	13.3181	31	-1.21888	-2.32767	7.83897e-07	1.67046e-05
AOQ95_RS14895	Rv2812	MULTISPECIES: transposase	2.63838	9.94181	-1.91385	-3.76815	7.14826e-14	4.61668e-12
AOQ95_RS14900	Rv2813	MULTISPECIES: ATPase AAA	2.63373	10.1229	-1.94244	-3.84355	2.21435e-12	1.13364e-10
AOQ95_RS14905	Rv2816c	MULTISPECIES: CRISPR-associated endonuclease Cas2	11.1305	27.1051	-1.28404	-2.43521	1.40532e-06	2.8093e-05
AOQ95_RS14910	Rv2817c	MULTISPECIES: CRISPR-associated endonuclease Cas1	4.27468	9.47069	-1.14765	-2.21553	1.43823e-05	0.000231328
AOQ95_RS15160	Rv2862A	MULTISPECIES: antitoxin VapB23	0.955454	8.08136	-3.08034	-8.45813	9.60102e-12	4.47834e-10
AOQ95_RS15165	Rv2863	MULTISPECIES: ribonuclease VapC23	7.26628	13.7082	-0.915748	-1.88655	0.00190402	0.0157458
AOQ95_RS04735	Rv2885c	MULTISPECIES: transposase	8.77037	19.191	-1.12972	-2.18816	9.11993e-05	0.00116369
AOQ95_RS21170	Rv2891	MULTISPECIES: hypothetical protein	2.48007	15.1334	-2.60928	-6.10199	2.01159e-21	3.5186e-19
AOQ95_RS15315	Rv2893	MULTISPECIES: LLM class F420-dependent oxidoreductase	9.70852	20.2284	-1.05906	-2.08358	1.95423e-05	0.000301566
AOQ95_RS15825	Rv2990c	MULTISPECIES: class I SAM-dependent methyltransferase	71.3415	239.567	-1.74762	-3.35803	8.12582e-15	5.98459e-13
AOQ95_RS15865	Rv2997	MULTISPECIES: NAD(P)/FAD-dependent oxidoreductase	11.7661	20.1183	-0.773879	-1.70986	0.00199513	0.0162948
AOQ95_RS15880	Rv2998	MULTISPECIES: two-component system, OmpR family, sensor kinase	11.891	24.9586	-1.06967	-2.09895	0.000209702	0.00245218
AOQ95_RS15980	Rv3018c	MULTISPECIES: PPE family protein	7.81853	14.5913	-0.900137	-1.86624	0.000340748	0.00368676
AOQ95_RS16000	Rv3021c	MULTISPECIES: PPE family protein	5.96935	13.1025	-1.1342	-2.19496	5.61276e-06	9.73652e-05
AOQ95_RS16005	Rv3022A	MULTISPECIES: PE family protein	10.0247	20.241	-1.01372	-2.01911	0.000332968	0.00362124
AOQ95_RS16120	Rv3044	MULTISPECIES: hypothetical protein	11.2383	20.393	-0.859647	-1.81459	0.00628159	0.0420576
AOQ95_RS16150	Rv3049c	MULTISPECIES: monooxygenase	364.17	586.113	-0.686567	-1.60945	0.00470084	0.033391
AOQ95_RS16175	Rv3054c	MULTISPECIES: NAD(P)H-dependent oxidoreductase	9.70362	23.1799	-1.25628	-2.38879	8.61319e-07	1.82617e-05
AOQ95_RS16335	Rv3085	MULTISPECIES: acetoin dehydrogenase	12.1807	21.8478	-0.842891	-1.79364	0.000929084	0.0084789
AOQ95_RS16375	Rv3093c	MULTISPECIES: LLM class F420-dependent oxidoreductase	22.0374	35.7929	-0.699717	-1.62419	0.0053684	0.0370667
AOQ95_RS16380	Rv3094c	MULTISPECIES: hypothetical protein	22.4891	57.5935	-1.35668	-2.56095	4.10122e-09	1.32438e-07
AOQ95_RS16385	Rv3095	MULTISPECIES: transcriptional regulator	247.391	408.869	-0.724847	-1.65273	0.00275089	0.0213856
AOQ95_RS16395	Rv3097c	MULTISPECIES: hypothetical protein	9.61269	18.6177	-0.95366	-1.93678	0.000109758	0.00137132
AOQ95_RS21230	Rv3108	MULTISPECIES: hypothetical protein	4.85538	13.6375	-1.48992	-2.80874	2.22072e-07	5.23741e-06
AOQ95_RS16465	Rv3109	MULTISPECIES: GTP 3\',8-cyclase MoaA	7.77025	14.6544	-0.915299	-1.88596	0.000331266	0.00361209
AOQ95_RS16470	Rv3110	MULTISPECIES: pterin-4-alpha-carbinolamine dehydratase	4.80635	10.2771	-1.09642	-2.13823	0.000340107	0.00368676
AOQ95_RS16485	Rv3113	MULTISPECIES: HAD family hydrolase	6.46594	14.1268	-1.1275	-2.1848	2.17228e-05	0.000325688
AOQ95_RS13405	Rv3115	MULTISPECIES: IS256 family transposase	0.346609	1.1957	-1.78648	-3.44972	3.67393e-05	0.000521052
AOQ95_RS16520	Rv3124	MULTISPECIES: transcriptional regulator	29.733	49.2993	-0.729501	-1.65807	0.00328096	0.0247279
AOQ95_RS16530	Rv3126c	MULTISPECIES: hypothetical protein	4.05107	14.786	-1.86785	-3.64989	1.48816e-09	5.16305e-08
AOQ95_RS16535	Rv3127	MULTISPECIES: NAD(P)H nitroreductase	217.08	363.851	-0.745123	-1.67612	0.00191765	0.0157849
AOQ95_RS16540	Rv3128c	MULTISPECIES: hypothetical protein	2.71125	13.0762	-2.26991	-4.82294	1.60632e-12	8.42916e-11
AOQ95_RS16545	Rv3128c	MULTISPECIES: transposase	6.05749	18.0644	-1.57636	-2.98216	1.81622e-09	6.19878e-08
AOQ95_RS16575	Rv3134c	MULTISPECIES: universal stress protein	384.49	956.383	-1.31464	-2.48741	5.89429e-09	1.86047e-07
AOQ95_RS16605	Rv3139	MULTISPECIES: acyl-CoA dehydrogenase	202.235	430.659	-1.09051	-2.12949	1.9336e-06	3.72351e-05
AOQ95_RS16610	Rv3140	MULTISPECIES: acyl-CoA dehydrogenase	236.73	579.769	-1.29223	-2.44907	1.10691e-08	3.36726e-07
AOQ95_RS16715	Rv3160c	MULTISPECIES: TetR family transcriptional regulator	64.8183	107.484	-0.729645	-1.65823	0.00290876	0.0224055
AOQ95_RS16720	Rv3161c	MULTISPECIES: aromatic ring-hydroxylating dioxygenase subunit alpha	57.2808	130.797	-1.19121	-2.28344	2.04878e-07	4.91473e-06
AOQ95_RS16790	Rv3175	MULTISPECIES: amidase	8.34328	14.8907	-0.835728	-1.78476	0.000888128	0.0081942
AOQ95_RS16800	Rv3177	MULTISPECIES: peroxidase	5.77767	11.6068	-1.00641	-2.00891	0.000152423	0.00184934
AOQ95_RS16805	Rv3178	MULTISPECIES: nitroreductase	3.49554	9.42065	-1.43031	-2.69505	6.35416e-06	0.000108434
AOQ95_RS16810	Rv3178a	MULTISPECIES: hypothetical protein	2.13343	9.38223	-2.13676	-4.39773	7.28013e-09	2.2472e-07
AOQ95_RS16830	Rv3182	MULTISPECIES: hypothetical protein	40.9375	86.2441	-1.075	-2.10673	8.42174e-06	0.000140295
AOQ95_RS16835	Rv3183	MULTISPECIES: transcriptional regulator	13.3704	29.324	-1.13304	-2.1932	1.82686e-05	0.000282995
AOQ95_RS16865	Rv3191c	MULTISPECIES: IS30 family transposase	14.5862	24.1388	-0.726746	-1.6549	0.00420243	0.0304169
AOQ95_RS16880	Rv3192	MULTISPECIES: LLM class flavin-dependent oxidoreductase	6.69457	17.52	-1.38794	-2.61705	2.89339e-07	6.6374e-06
AOQ95_RS16900	Rv3196	MULTISPECIES: hypothetical protein	4.20555	10.7772	-1.35762	-2.56262	2.78813e-07	6.43109e-06
AOQ95_RS16915	Rv3197A	MULTISPECIES: transcriptional regulator	154.191	301.704	-0.968421	-1.9567	3.87319e-05	0.000547463
AOQ95_RS16940	Rv3201c	MULTISPECIES: ATP-dependent DNA helicase	9.96379	21.3649	-1.10048	-2.14426	2.41506e-06	4.56686e-05
AOQ95_RS16945	Rv3202c	MULTISPECIES: ATP-dependent DNA helicase	11.4697	24.5651	-1.09878	-2.14174	2.39663e-06	4.55251e-05
AOQ95_RS16995	Rv3210c	MULTISPECIES: hypothetical protein	82.8162	165.901	-1.00234	-2.00325	1.75011e-05	0.000275523
AOQ95_RS17000	Rv3211	MULTISPECIES: ATP-dependent RNA helicase RhlE	607.088	1072.96	-0.821615	-1.76738	0.000499307	0.00506302
AOQ95_RS20875	Rv3222c	-	5.9736	12.2738	-1.0389	-2.05467	0.00313533	0.0238013
AOQ95_RS17215	Rv3252c	MULTISPECIES: alkane 1-monooxygenase AlkB	71.3517	123.115	-0.786984	-1.72546	0.00101778	0.0091688
AOQ95_RS17420	Rv3291c	MULTISPECIES: AsnC family transcriptional regulator	23.3951	44.0712	-0.91363	-1.88378	0.000261711	0.00294547
AOQ95_RS17435	Rv3294c	MULTISPECIES: hypothetical protein	2.88381	13.0354	-2.17639	-4.52021	5.78177e-16	4.75919e-14
AOQ95_RS17650	Rv3333c	MULTISPECIES: DUF732 domain-containing protein	12.6294	22.2622	-0.817803	-1.76272	0.00129081	0.0112892
AOQ95_RS17670	Rv3337	MULTISPECIES: alpha/beta hydrolase	58.789	101.111	-0.782321	-1.7199	0.00118788	0.0105205
AOQ95_RS17700	Rv3344c	MULTISPECIES: hypothetical protein	7.35839	14.6951	-0.997876	-1.99706	8.37471e-05	0.00108509
AOQ95_RS17705	Rv3345c	-	7.35186	13.1538	-0.839303	-1.78919	0.000499007	0.00506302
AOQ95_RS21290	Rv3350c	-	7.93847	21.7454	-1.45377	-2.73924	3.32497e-10	1.24627e-08
AOQ95_RS21285	Rv3350c	-	19.8782	35.3907	-0.83218	-1.78037	0.000455136	0.00473386
AOQ95_RS17745	Rv3351c	MULTISPECIES: hypothetical protein	7.23672	16.4382	-1.18364	-2.27149	3.43382e-06	6.20055e-05
AOQ95_RS17760	Rv3354	MULTISPECIES: DUF732 domain-containing protein	69.1005	135.658	-0.973203	-1.96319	4.22915e-05	0.000595771
AOQ95_RS17790	Rv3360	MULTISPECIES: hypothetical protein	65.2373	118.317	-0.858893	-1.81365	0.000395246	0.00422168
AOQ95_RS17840	Rv3370c	MULTISPECIES: error-prone DNA polymerase	20.6139	37.592	-0.866808	-1.82362	0.000255375	0.00288189
AOQ95_RS17915	Rv3388	-	18.0682	29.8447	-0.724025	-1.65178	0.00498775	0.0347817
AOQ95_RS17930	Rv3390	MULTISPECIES: histidine phosphatase family protein	50.8925	109.518	-1.10565	-2.15195	2.0479e-06	3.9256e-05
AOQ95_RS17950	Rv3394c	MULTISPECIES: hypothetical protein	11.5789	20.8397	-0.84783	-1.79979	0.000561314	0.00552819
AOQ95_RS17975	Rv3398c	MULTISPECIES: farnesyl-diphosphate synthase	12.1961	22.0234	-0.852619	-1.80578	0.000627811	0.00604485
AOQ95_RS18060	Rv3415c	MULTISPECIES: hypothetical protein	16.143	28.3985	-0.814903	-1.75918	0.00116023	0.0103191
AOQ95_RS18070	Rv3417c	MULTISPECIES: molecular chaperone GroEL	137.341	482.91	-1.81399	-3.51613	4.86933e-16	4.08829e-14
AOQ95_RS18075	Rv3418c	MULTISPECIES: molecular chaperone GroES	834.662	4447.38	-2.41369	-5.32835	5.79413e-27	1.87106e-24
AOQ95_RS18105	Rv3424c	MULTISPECIES: hypothetical protein	286.534	461.099	-0.686372	-1.60923	0.00501477	0.0349121
AOQ95_RS18110	Rv3425	MULTISPECIES: PPE family protein	84.5406	152.541	-0.851481	-1.80435	0.000366405	0.00393393
AOQ95_RS18200	Rv3447c	MULTISPECIES: type VII secretion protein EccC	7.65829	14.0434	-0.8748	-1.83375	0.000276778	0.003082
AOQ95_RS00870	Rv3467	HNH endonuclease	2.1664	7.3509	-1.76262	-3.39314	1.26749e-08	3.828e-07
AOQ95_RS08635	Rv3467	HNH endonuclease	3.00585	5.43387	-0.854206	-1.80776	0.00396267	0.0289246
AOQ95_RS18310	Rv3471c	MULTISPECIES: hypothetical protein	8.30311	15.4541	-0.896269	-1.86125	0.0010606	0.0095137
AOQ95_RS18375	Rv3486	MULTISPECIES: hypothetical protein	30.0877	71.0444	-1.23955	-2.36124	1.9196e-07	4.65807e-06
AOQ95_RS21335	Rv3486	MULTISPECIES: hypothetical protein	6.51463	15.3455	-1.23606	-2.35554	7.4853e-05	0.000981978
AOQ95_RS18510	Rv3513c	MULTISPECIES: hypothetical protein	1.3481	5.51454	-2.03231	-4.0906	2.69616e-07	6.2533e-06
AOQ95_RS18520	Rv3515c	MULTISPECIES: acyl-CoA synthetase	73.3821	117.359	-0.677422	-1.59928	0.00566994	0.0387661
AOQ95_RS18530	Rv3517	MULTISPECIES: hypothetical protein	18.4615	31.9764	-0.792488	-1.73206	0.00154288	0.0132184
AOQ95_RS21355	Rv3550	MULTISPECIES: hypothetical protein	0.823939	16.3651	-4.31194	-19.8621	4.41801e-14	2.89794e-12
AOQ95_RS18750	Rv3559c	MULTISPECIES: short chain dehydrogenase	27.9883	45.0473	-0.686617	-1.6095	0.00648798	0.0430958
AOQ95_RS18755	Rv3560c	MULTISPECIES: acyl-CoA dehydrogenase	14.1575	25.5578	-0.852194	-1.80524	0.000546531	0.00544297
AOQ95_RS18760	Rv3561	MULTISPECIES: long-chain-fatty-acid--CoA ligase	23.1329	43.1274	-0.898658	-1.86433	0.000164066	0.00196786
AOQ95_RS18765	Rv3562	MULTISPECIES: acyl-CoA dehydrogenase	20.6177	37.0247	-0.844607	-1.79578	0.000515505	0.00517725
AOQ95_RS18770	Rv3563	MULTISPECIES: acyl-CoA dehydrogenase	17.3704	28.05	-0.691369	-1.61482	0.00681328	0.0447608
AOQ95_RS18780	Rv3565	MULTISPECIES: pyridoxal phosphate-dependent aminotransferase	15.7534	27.9375	-0.826535	-1.77342	0.000809191	0.00754885
AOQ95_RS21360	Rv3578	MULTISPECIES: arsenic transporter	13.1478	23.9021	-0.862317	-1.81796	0.000459768	0.00476569
AOQ95_RS18955	Rv3600c	MULTISPECIES: type III pantothenate kinase	71.0388	144.961	-1.02898	-2.04059	9.80175e-06	0.000160733
AOQ95_RS18960	Rv3601c	MULTISPECIES: aspartate 1-decarboxylase	143.933	343.504	-1.25493	-2.38656	4.03384e-08	1.0786e-06
AOQ95_RS18965	Rv3602c	MULTISPECIES: pantoate--beta-alanine ligase	54.397	91.6054	-0.751906	-1.68402	0.00197156	0.0161338
AOQ95_RS19010	Rv3612c	MULTISPECIES: hypothetical protein	41.8644	81.3603	-0.958602	-1.94343	0.00011445	0.00141729
AOQ95_RS05870	Rv3619c	MULTISPECIES: ESAT-6-like protein EsxI	16.9993	36.2547	-1.09269	-2.13272	2.99448e-05	0.000434977
AOQ95_RS19115	Rv3638	MULTISPECIES: transposase	3.90876	10.2606	-1.39233	-2.62502	3.53232e-07	8.05906e-06
AOQ95_RS19120	Rv3639c	MULTISPECIES: hypothetical protein	3.66198	10.9659	-1.58232	-2.99452	3.39574e-08	9.19697e-07
AOQ95_RS19125	Rv3640c	MULTISPECIES: IS256 family transposase	8.21181	14.3746	-0.807745	-1.75047	0.00159762	0.0136317
AOQ95_RS19140	Rv3643	MULTISPECIES: hypothetical protein	2.4783	17.6638	-2.83337	-7.12738	3.00161e-14	2.0657e-12
AOQ95_RS19215	Rv3657c	MULTISPECIES: hypothetical protein	3.7174	15.0731	-2.0196	-4.05473	2.16312e-13	1.26122e-11
AOQ95_RS19225	Rv3659c	MULTISPECIES: conjugal transfer protein	7.20951	16.2968	-1.17661	-2.26046	1.87996e-06	3.6369e-05
AOQ95_RS19655	Rv3741c	MULTISPECIES: NAD(P)/FAD-dependent oxidoreductase	10.0933	18.1212	-0.844275	-1.79536	0.00137077	0.0118408
AOQ95_RS19665	Rv3743c	MULTISPECIES: heavy metal translocating P-type ATPase	3.10849	11.7096	-1.9134	-3.76696	3.92248e-15	2.99392e-13
AOQ95_RS19675	Rv3745c	MULTISPECIES: hypothetical protein	7.10796	19.0006	-1.41853	-2.67314	4.6154e-06	8.14094e-05
AOQ95_RS19680	Rv3746c	MULTISPECIES: PE family protein	7.14513	21.1965	-1.56879	-2.96656	1.71537e-08	4.96628e-07
AOQ95_RS19795	Rv3768	MULTISPECIES: nuclear transport factor 2 family protein	46.5014	76.433	-0.716923	-1.64367	0.00476861	0.0337074
AOQ95_RS19975	Rv3797	MULTISPECIES: DNA alkylation response protein	22.6117	45.4222	-1.00633	-2.0088	1.7916e-05	0.00027856
AOQ95_RS20160	Rv3832c	MULTISPECIES: SAM-dependent methyltransferase	11.2273	19.5479	-0.799999	-1.7411	0.00281284	0.0218268
AOQ95_RS20195	Rv3839	MULTISPECIES: hypothetical protein	7.15384	14.9276	-1.06119	-2.08665	4.36289e-05	0.000606471
AOQ95_RS00055	Rv3854c	MULTISPECIES: FAD-containing monooxygenase EthA	209.061	375.812	-0.846084	-1.79761	0.000327711	0.00359199
AOQ95_RS00060	Rv3855	MULTISPECIES: TetR family transcriptional regulator	210.637	332.024	-0.656526	-1.57628	0.00763362	0.0497201
AOQ95_RS00070	Rv3857c	MULTISPECIES: hypothetical protein	400.565	776.606	-0.955145	-1.93877	4.39922e-05	0.000609503
AOQ95_RS20250	Rv3899c	MULTISPECIES: hypothetical protein	1.89342	13.855	-2.87134	-7.31744	3.6636e-16	3.13874e-14
AOQ95_RS00255	Rv3903c	MULTISPECIES: hypothetical protein	18.2238	29.3898	-0.689491	-1.61271	0.00524559	0.0363382
AOQ95_RS00300	Rv3912	MULTISPECIES: anti-sigma-M factor RsmA	22.2223	38.0964	-0.777649	-1.71433	0.00187579	0.0155932
AOQ95_RS21380	RVnc0036a	-	1.7755	16.7041	-3.23391	-9.40812	2.41739e-19	2.89948e-17
AOQ95_RS07360	Rvnr03	-	0.574167	11.2048	-4.2865	-19.5148	4.08836e-11	1.75132e-09
AOQ95_RS03320	Rvnt05	-	26.0058	47.9109	-0.881519	-1.84231	0.00492408	0.0343948
AOQ95_RS04750	Rvnt10	-	4.83799	24.097	-2.31637	-4.98078	4.92361e-08	1.28381e-06
AOQ95_RS08825	Rvnt20	-	5.61777	17.618	-1.64898	-3.13611	0.000202378	0.00237314
AOQ95_RS11465	Rvnt22	-	13.1229	37.3439	-1.50878	-2.8457	4.59928e-06	8.14094e-05
AOQ95_RS19710	Rvnt42	-	12.9771	31.6534	-1.28639	-2.43916	0.00016586	0.0019837
AOQ95_RS09510		MULTISPECIES: GDP-mannose-dependent alpha-(1-6)-phosphatidylinositol dimannoside mannosyltransferase	1.91646	10.3031	-2.42657	-5.37612	1.14998e-19	1.50863e-17
AOQ95_RS10795		MULTISPECIES: IS110 family transposase	1.24429	9.25807	-2.89539	-7.44046	7.87234e-19	8.69687e-17
AOQ95_RS07735		MULTISPECIES: hypothetical protein	1.9485	17.721	-3.18502	-9.09469	8.98894e-18	8.77572e-16
AOQ95_RS21435		MULTISPECIES: hypothetical protein	3.26946	18.5785	-2.50651	-5.68242	1.23958e-14	8.97196e-13
AOQ95_RS21000		-	2.57483	16.4727	-2.67753	-6.39758	1.82175e-13	1.09253e-11
AOQ95_RS04050		MULTISPECIES: hypothetical protein	3.6516	19.0861	-2.38592	-5.22676	3.8853e-13	2.14612e-11
AOQ95_RS21375		MULTISPECIES: hypothetical protein	4.57186	20.9553	-2.19646	-4.58354	1.25407e-12	6.66864e-11
AOQ95_RS10580		MULTISPECIES: hypothetical protein	1.3413	9.46447	-2.81889	-7.05621	4.34492e-12	2.12093e-10
AOQ95_RS20320		MULTISPECIES: hypothetical protein	1.24299	8.92254	-2.84363	-7.17826	7.50174e-12	3.53846e-10
AOQ95_RS20465		MULTISPECIES: hypothetical protein	1.60215	10.8861	-2.76441	-6.79468	1.29951e-10	5.24554e-09
AOQ95_RS20855		MULTISPECIES: hypothetical protein	1.8424	10.1325	-2.45933	-5.4996	1.50054e-10	5.99929e-09
AOQ95_RS20495		MULTISPECIES: hypothetical protein	2.09312	12.1557	-2.53791	-5.80747	3.28553e-10	1.24258e-08
AOQ95_RS21150		-	2.61444	11.1806	-2.09642	-4.27647	3.70093e-09	1.20473e-07
AOQ95_RS21210		MULTISPECIES: hypothetical protein	11.3728	33.2245	-1.54666	-2.92141	2.74231e-08	7.72631e-07
AOQ95_RS20960		MULTISPECIES: hypothetical protein	6.00794	20.5998	-1.77769	-3.42877	4.53228e-08	1.20421e-06
AOQ95_RS20445		MULTISPECIES: hypothetical protein	14.686	40.0088	-1.44587	-2.72427	4.65037e-08	1.22782e-06
AOQ95_RS20255		MULTISPECIES: hypothetical protein	6.7018	21.1235	-1.65623	-3.15191	6.90516e-08	1.76755e-06
AOQ95_RS10790		MULTISPECIES: IS110 family transposase	3.58799	10.2707	-1.51729	-2.86253	7.31593e-08	1.85014e-06
AOQ95_RS05890		MULTISPECIES: hypothetical protein	1.62217	7.53651	-2.21598	-4.64596	1.46878e-07	3.62702e-06
AOQ95_RS21240		MULTISPECIES: hypothetical protein	8.59599	24.4454	-1.50783	-2.84382	1.99002e-07	4.80121e-06
AOQ95_RS21430		MULTISPECIES: hypothetical protein	10.0527	28.2354	-1.48992	-2.80874	2.22072e-07	5.23741e-06
AOQ95_RS21255		-	0.714125	4.79921	-2.74855	-6.7204	1.79919e-06	3.51303e-05
AOQ95_RS21020		MULTISPECIES: hypothetical protein	8.26972	21.9446	-1.40795	-2.65361	3.44147e-06	6.20055e-05
AOQ95_RS20975		MULTISPECIES: hypothetical protein	25.0139	54.263	-1.11724	-2.16931	6.48615e-06	0.000109794
AOQ95_RS07250		MULTISPECIES: hypothetical protein	4624.7	9069.8	-0.971709	-1.96116	2.68232e-05	0.0003951
AOQ95_RS20630		MULTISPECIES: hypothetical protein	10.9001	24.7629	-1.18384	-2.27181	2.91012e-05	0.00042419
AOQ95_RS09775		MULTISPECIES: PPE family protein	37.3503	72.5112	-0.957084	-1.94138	4.80781e-05	0.000657433
AOQ95_RS20665		MULTISPECIES: hypothetical protein	11.315	25.5404	-1.17455	-2.25723	4.98995e-05	0.000677923
AOQ95_RS20625		MULTISPECIES: hypothetical protein	50.2341	99.9198	-0.992105	-1.98908	7.4337e-05	0.000978266
AOQ95_RS20265		MULTISPECIES: hypothetical protein	21.4337	43.7934	-1.03083	-2.0432	0.00010009	0.0012618
AOQ95_RS21055		MULTISPECIES: hypothetical protein	10.8143	22.8853	-1.08149	-2.11622	0.000175614	0.00209439
AOQ95_RS20535		MULTISPECIES: hypothetical protein	0.790078	3.61339	-2.19328	-4.57345	0.000184687	0.00219637
AOQ95_RS20435		MULTISPECIES: hypothetical protein	8.93576	19.5313	-1.12813	-2.18575	0.000237192	0.0027058
AOQ95_RS14505		MULTISPECIES: hypothetical protein	12.6788	27.0276	-1.09202	-2.13172	0.000288745	0.00320675
AOQ95_RS06415		MULTISPECIES: acetyl-CoA acetyltransferase	5.34042	12.1887	-1.19052	-2.28235	0.000398911	0.00423957
AOQ95_RS20475		MULTISPECIES: hypothetical protein	5.29452	12.6001	-1.25087	-2.37985	0.000440812	0.00463791
AOQ95_RS20705		MULTISPECIES: hypothetical protein	50.7801	93.4967	-0.880652	-1.84121	0.000461702	0.00477395
AOQ95_RS15455		MULTISPECIES: hypothetical protein	3.3766	8.49054	-1.33028	-2.51452	0.00049519	0.00504564
AOQ95_RS10665		MULTISPECIES: hypothetical protein	115.436	202.347	-0.809738	-1.75289	0.000859649	0.00796646
AOQ95_RS03550		MULTISPECIES: hypothetical protein	16.6996	31.069	-0.895663	-1.86047	0.000908499	0.00834547
AOQ95_RS21275		MULTISPECIES: hypothetical protein	6.8941	13.0005	-0.915136	-1.88575	0.00133007	0.0115364
AOQ95_RS04865		MULTISPECIES: transposase	33.7094	58.7306	-0.800964	-1.74226	0.00164575	0.0140139
AOQ95_RS12455		MULTISPECIES: hypothetical protein	134.807	230.163	-0.771768	-1.70736	0.00169895	0.0143217
AOQ95_RS20300		-	18.1259	32.8617	-0.858353	-1.81297	0.00183598	0.0152925
AOQ95_RS20985		MULTISPECIES: hypothetical protein	42.3395	74.6802	-0.818721	-1.76384	0.00194615	0.0159569
AOQ95_RS20545		MULTISPECIES: hypothetical protein	12.3148	21.4917	-0.803387	-1.74519	0.0021689	0.017343
AOQ95_RS20380		MULTISPECIES: hypothetical protein	2.95472	7.28949	-1.30279	-2.46706	0.00269915	0.02114
AOQ95_RS11710		MULTISPECIES: hypothetical protein	26.5208	45.8473	-0.789713	-1.72873	0.00309637	0.0235909
AOQ95_RS20685		MULTISPECIES: hypothetical protein, partial	54.5629	91.1235	-0.739903	-1.67006	0.00356524	0.0263501
AOQ95_RS20795		MULTISPECIES: hypothetical protein	5.63244	11.6581	-1.0495	-2.06982	0.00390201	0.0285377
AOQ95_RS06150		MULTISPECIES: hypothetical protein	8.96136	16.1296	-0.847921	-1.7999	0.00429839	0.0310045
AOQ95_RS09565		MULTISPECIES: hypothetical protein	12.7969	22.798	-0.833112	-1.78152	0.00451521	0.0322362
AOQ95_RS21400		MULTISPECIES: hypothetical protein	22.597	39.0325	-0.788548	-1.72733	0.00477749	0.0337074

## Sheet: Worksheet 3
Supplementary Table S1: Differential gene expression analysis between rBCG-Japan/PhoPR and the paretnal strain (upregulated).
Gene ID	Annotation	Description	BCG-Japan/PhoPR	BCG-Japan/pME	log2FC	RelativeFC (directional)	Pvalue	Qvalue
AOQ95_RS00960	Rv0112	MULTISPECIES: GDP-mannose 4,6-dehydratase	206.135	129.208	0.673895	1.59537	0.000221179	0.00524582
AOQ95_RS00965	Rv0113	MULTISPECIES: phosphoheptose isomerase	167.237	88.0665	0.925227	1.89898	1.27987e-06	5.96988e-05
AOQ95_RS00970	Rv0114	MULTISPECIES: D-glycero-alpha-D-manno-heptose-1,7-bisphosphate 7-phosphatase	166.759	75.9572	1.1345	2.19543	6.33995e-09	5.7859e-07
AOQ95_RS00975	Rv0115	MULTISPECIES: sugar kinase	111.459	63.3831	0.814342	1.7585	1.44559e-05	0.000481635
AOQ95_RS00980	Rv0115a	MULTISPECIES: hypothetical protein	396.39	249.065	0.670403	1.59152	0.000285106	0.00664931
AOQ95_RS04370	Rv0757	MULTISPECIES: DNA-binding response regulator	1114.74	372.542	1.58123	2.99224	1.77131e-15	8.26218e-13
AOQ95_RS04375	Rv0758	MULTISPECIES: two-component sensor histidine kinase	659.236	137.906	2.25711	4.78032	9.2582e-28	1.29553e-24
AOQ95_RS06660*	Rv1181	MULTISPECIES: polyketide synthase	215.77	76.6768	1.49263	2.81401	3.99935e-14	9.87605e-12
AOQ95_RS06665	Rv1182	MULTISPECIES: acyltransferase papA3	403.766	135.928	1.57067	2.97043	2.77101e-15	1.05752e-12
AOQ95_RS06670	Rv1183	MULTISPECIES: transporter MmpL10	236.046	95.9687	1.29843	2.45962	2.7157e-11	3.80017e-09
AOQ95_RS06675	Rv1184c	MULTISPECIES: PE-PPE domain-containing protein	148.892	73.4184	1.02006	2.028	1.04815e-07	7.45789e-06
AOQ95_RS06680	Rv1185c	MULTISPECIES: acyl-CoA synthetase	265.597	157.395	0.754849	1.68746	4.16384e-05	0.0012055
AOQ95_RS08450	Rv1535	MULTISPECIES: hypothetical protein	1672.71	966.87	0.790793	1.73002	1.98023e-05	0.000620375
AOQ95_RS08895	Rv1638A	MULTISPECIES: hypothetical protein	416.114	232.669	0.838702	1.78844	8.80405e-06	0.000321386
AOQ95_RS08900	Rv1639c	MULTISPECIES: hypothetical protein	166.699	97.3751	0.775621	1.71193	2.8638e-05	0.000871177
AOQ95_RS12225	Rv2289	MULTISPECIES: CDP-diacylglycerol pyrophosphatase	168.846	105.223	0.682258	1.60465	0.000200532	0.00486609
AOQ95_RS12465	Rv2329c	MULTISPECIES: MFS transporter	173.891	46.7382	1.89551	3.72054	1.25065e-20	1.31255e-17
AOQ95_RS12475	Rv2331	MULTISPECIES: hypothetical protein	103.198	39.7859	1.37508	2.59383	2.10248e-11	3.04353e-09
AOQ95_RS12480	Rv2331A	MULTISPECIES: hypothetical protein	38.3865	18.141	1.08134	2.11601	6.67482e-07	3.54695e-05
AOQ95_RS12485	Rv2332	MULTISPECIES: NAD-dependent malic enzyme	74.9658	43.97	0.769715	1.70493	3.64849e-05	0.00106364
AOQ95_RS12775	Rv2395A	MULTISPECIES: acid and phagosome regulated protein AprA	1635.66	862.514	0.923256	1.89639	9.92714e-07	4.90971e-05
AOQ95_RS12780	Rv2395B	MULTISPECIES: acid and phagosome regulated protein AprB	1608.88	834.5	0.947075	1.92796	5.80552e-07	3.12456e-05
AOQ95_RS18065	Rv3416	MULTISPECIES: WhiB family transcriptional regulator	594.199	301.388	0.979323	1.97154	2.82725e-07	1.79174e-05
AOQ95_RS18380	Rv3487c	MULTISPECIES: carboxylesterase LipF	378.933	110.5	1.7779	3.42927	1.3092e-18	1.0992e-15
AOQ95_RS19370	Rv3686c	MULTISPECIES: hypothetical protein	182.365	95.2591	0.936897	1.91441	1.25825e-06	5.93496e-05
AOQ95_RS19790	Rv3767c	MULTISPECIES: SAM-dependent methyltransferase	91.6714	54.1195	0.760324	1.69387	4.87281e-05	0.00137289
AOQ95_RS20110	Rv3823c	MULTISPECIES: transporter mmpL8	467.555	188.413	1.31124	2.48154	1.7031e-11	2.55343e-09
AOQ95_RS20115	Rv3824c	MULTISPECIES: acyltransferase	546.243	187.633	1.54163	2.91123	7.40492e-15	2.39122e-12
AOQ95_RS20120	Rv3825c	MULTISPECIES: phthioceranic/hydroxyphthioceranic acid synthase	777.299	258.978	1.58564	3.00141	1.33637e-15	7.01259e-13
AOQ95_RS07350	Rvnr01	-	24.0759	2.69616	3.15861	8.9297	1.78304e-40	3.74261e-37
AOQ95_RS07355	Rvnr02	-	532.656	23.5382	4.50013	22.6294	2.65841e-83	1.116e-79
* Protein sequence of this gene aligns with both Rv1180 and Rv1181.

## Sheet: Worksheet 4
Supplementary Table S1: Differential gene expression analysis between rBCG-Japan/PhoPR and the paretnal strain (downregulated).
Gene ID	Annotation	Description	BCG-Japan/PhoPR	BCG-Japan/pME	log2FC	RelativeFC (directional)	Pvalue	Qvalue
AOQ95_RS00815	Rv0083	MULTISPECIES: hypothetical protein	7.06723	15.9639	-1.17559	-2.25885	9.28713e-07	4.69738e-05
AOQ95_RS00825	Rv0085	MULTISPECIES: hydrogenase HycP	11.6363	23.735	-1.02839	-2.03974	5.15196e-05	0.00143231
AOQ95_RS00830	Rv0086	MULTISPECIES: hydrogenase	13.9605	23.596	-0.757194	-1.6902	0.00207516	0.0354474
AOQ95_RS00925	Rv0105c	MULTISPECIES: 50S ribosomal protein L28	4.67472	12.0585	-1.36709	-2.5795	7.37238e-05	0.00195881
AOQ95_RS01390	Rv0194	MULTISPECIES: multidrug transporter	10.6476	18.3021	-0.781487	-1.7189	0.00107165	0.0205425
AOQ95_RS01395	Rv0195	MULTISPECIES: helix-turn-helix transcriptional regulator	17.2942	36.7584	-1.08779	-2.12548	9.08204e-06	0.000328676
AOQ95_RS01400	Rv0196	MULTISPECIES: transcriptional regulator	6.72629	15.2663	-1.18247	-2.26965	1.57603e-05	0.00051689
AOQ95_RS01765	Rv0267	MULTISPECIES: NarK family nitrate/nitrite MFS transporter	5.25292	14.7645	-1.49094	-2.81071	1.54766e-09	1.58465e-07
AOQ95_RS01825	Rv0278c	MULTISPECIES: PE family protein	12.0622	21.4508	-0.830533	-1.77834	0.000484434	0.0103931
AOQ95_RS01835	Rv0279c	MULTISPECIES: PE family protein	14.8052	25.561	-0.78784	-1.72649	0.000972081	0.0192031
AOQ95_RS01960	Rv0304c	MULTISPECIES: PPE family protein	14.3671	24.6447	-0.778506	-1.71535	0.00104859	0.0203794
AOQ95_RS02080	Rv0327c	MULTISPECIES: cytochrome P450	7.50487	13.6495	-0.86295	-1.81875	0.000651425	0.0136734
AOQ95_RS02090	Rv0329c	MULTISPECIES: SAM-dependent methyltransferase	12.1562	22.1048	-0.862669	-1.8184	0.000910113	0.0182807
AOQ95_RS02330	Rv0378	MULTISPECIES: hypothetical protein	8.93217	20.7764	-1.21786	-2.32602	9.05344e-05	0.00234607
AOQ95_RS02400	Rv0393	MULTISPECIES: HNH endonuclease	3.57501	10.708	-1.58267	-2.99524	7.84643e-10	8.90252e-08
AOQ95_RS02410	Rv0395	MULTISPECIES: hypothetical protein	8.56826	16.4687	-0.942656	-1.92206	0.00105982	0.0204089
AOQ95_RS02415	Rv0396	MULTISPECIES: hypothetical protein	3.62653	10.8158	-1.57647	-2.9824	1.41541e-06	6.52956e-05
AOQ95_RS02420	Rv0397	MULTISPECIES: hypothetical protein	7.80882	20.8327	-1.41567	-2.66784	5.25402e-07	2.94085e-05
AOQ95_RS02715	Rv0453	MULTISPECIES: PPE family protein	14.9843	24.904	-0.732928	-1.66201	0.00279769	0.0462389
AOQ95_RS20370	Rv0490	MULTISPECIES: hypothetical protein	8.53165	24.3572	-1.51345	-2.85493	1.03873e-06	5.01217e-05
AOQ95_RS02940	Rv0494	MULTISPECIES: GntR family transcriptional regulator	4.84513	15.042	-1.63439	-3.10457	1.03135e-09	1.11016e-07
AOQ95_RS03145	Rv0532	-	19.5728	33.5955	-0.77942	-1.71644	0.00112241	0.0211732
AOQ95_RS03355	Rv0573c	MULTISPECIES: nicotinate phosphoribosyltransferase	10.1497	17.6719	-0.800013	-1.74112	0.0013333	0.0244418
AOQ95_RS20390	Rv0578c	MULTISPECIES: hypothetical protein	8.39133	15.497	-0.88502	-1.84679	0.00184077	0.0319321
AOQ95_RS03495	Rv0600c	MULTISPECIES: sensor histidine kinase	7.21111	18.2839	-1.34228	-2.53552	7.83583e-07	4.06109e-05
AOQ95_RS03505	Rv0602c	MULTISPECIES: DNA-binding response regulator	6.05844	14.5093	-1.25996	-2.39489	2.04955e-06	8.8701e-05
AOQ95_RS03510	Rv0603	MULTISPECIES: hypothetical protein	9.03678	22.9719	-1.34599	-2.54205	2.11789e-06	8.98072e-05
AOQ95_RS03575	Rv0614	MULTISPECIES: hypothetical protein	8.8406	16.7914	-0.925507	-1.89935	0.000421319	0.00921196
AOQ95_RS03610	Rv0621	MULTISPECIES: hypothetical protein	3.68207	10.4856	-1.50982	-2.84774	1.11627e-05	0.000389918
AOQ95_RS03655	Rv0629c	MULTISPECIES: exodeoxyribonuclease V subunit alpha	10.5609	20.5161	-0.958028	-1.94265	6.56167e-05	0.00176576
AOQ95_RS03780	Rv0649	MULTISPECIES: malonyl CoA-ACP transacylase	8.95075	20.5664	-1.20021	-2.29772	2.79575e-06	0.000115064
AOQ95_RS03785	Rv0650	MULTISPECIES: sugar kinase	10.7709	23.8533	-1.14705	-2.2146	3.1688e-06	0.00012766
AOQ95_RS03840	Rv0661c	MULTISPECIES: ribonuclease VapC7	7.92271	15.7441	-0.990747	-1.98721	0.000535026	0.0114012
AOQ95_RS03985	Rv0689c	MULTISPECIES: hypothetical protein	5.34616	11.7038	-1.1304	-2.18919	0.00137134	0.0249216
AOQ95_RS04285	Rv0745	MULTISPECIES: hypothetical protein	1.87778	10.3627	-2.4643	-5.51859	1.21607e-13	2.55253e-11
AOQ95_RS20440	Rv0745	-	6.0045	27.6924	-2.20537	-4.61194	2.03888e-09	2.03791e-07
AOQ95_RS04560	Rv0793	MULTISPECIES: monooxygenase	9.51775	21.8707	-1.20031	-2.29789	3.24229e-05	0.000972225
AOQ95_RS04575	Rv0797	MULTISPECIES: IS110 family transposase	1.13182	2.72553	-1.2679	-2.40811	0.000337425	0.00769843
AOQ95_RS04770	Rv0833	PE family protein	24.6461	44.1686	-0.841659	-1.79211	0.000322155	0.0074308
AOQ95_RS04790	Rv0836c	MULTISPECIES: hypothetical protein	9.47073	16.6679	-0.815528	-1.75994	0.00214838	0.0365137
AOQ95_RS04800	Rv0838	MULTISPECIES: hypothetical protein	2.98355	8.29021	-1.47438	-2.77864	0.000216051	0.00515576
AOQ95_RS04820	Rv0841	MULTISPECIES: membrane protein	2.4226	9.86263	-2.02542	-4.0711	7.23988e-07	3.79912e-05
AOQ95_RS20470	Rv0841	MULTISPECIES: hypothetical protein	3.28612	9.67759	-1.55826	-2.94499	5.34412e-05	0.00147596
AOQ95_RS05350	Rv0942	MULTISPECIES: hypothetical protein	6.32993	16.8559	-1.41299	-2.66289	7.1963e-06	0.000269733
AOQ95_RS05355	Rv0943c	MULTISPECIES: monooxygenase	4.76208	11.8586	-1.31627	-2.49022	4.24167e-07	2.50796e-05
AOQ95_RS20490	Rv0947c	MULTISPECIES: hypothetical protein	3.65449	14.7253	-2.01055	-4.02936	1.77288e-07	1.18135e-05
AOQ95_RS05455	Rv0962c	MULTISPECIES: hypothetical protein	12.2556	21.9732	-0.842297	-1.7929	0.00115769	0.0216
AOQ95_RS05540	Rv0978c	-	2.00172	6.22399	-1.6366	-3.10932	5.09355e-07	2.88956e-05
AOQ95_RS05545	Rv0979c	MULTISPECIES: hypothetical protein	5.08446	14.1455	-1.47618	-2.78211	4.93768e-05	0.00138189
AOQ95_RS05555	Rv0980c	PE-PGRS family protein	3.92366	8.73778	-1.15507	-2.22695	1.02766e-05	0.000362532
AOQ95_RS05650	Rv0997	MULTISPECIES: hypothetical protein	4.42615	15.7191	-1.82839	-3.55141	2.98232e-07	1.84114e-05
AOQ95_RS05655	Rv0997	MULTISPECIES: SAM-dependent methyltransferase, partial	9.39736	19.2827	-1.03698	-2.05193	0.000349799	0.00785271
AOQ95_RS05880	Rv1039c	MULTISPECIES: PPE family protein	13.8055	32.3187	-1.22712	-2.341	2.02552e-07	1.32862e-05
AOQ95_RS05885	Rv1040c	MULTISPECIES: PE family protein	36.6711	78.8059	-1.10366	-2.14899	1.93035e-06	8.62085e-05
AOQ95_RS05945	Rv1050	MULTISPECIES: NAD(P)-dependent oxidoreductase	11.2169	19.041	-0.763429	-1.69752	0.00301179	0.0488167
AOQ95_RS05950	Rv1051c	MULTISPECIES: hypothetical protein	11.1065	19.6488	-0.823041	-1.76913	0.00144077	0.0260556
AOQ95_RS20565	Rv1087	MULTISPECIES: hypothetical protein	4.70487	11.4723	-1.28592	-2.43838	0.000228703	0.0053938
AOQ95_RS06335	Rv1120c	-	3.04518	10.6523	-1.80656	-3.49807	9.84907e-10	1.08806e-07
AOQ95_RS06405	Rv1134	MULTISPECIES: hypothetical protein	12.8117	28.6197	-1.15955	-2.23388	6.00556e-05	0.0016371
AOQ95_RS07130	Rv1276c	MULTISPECIES: histidine phosphatase family protein	16.6284	29.8143	-0.842358	-1.79298	0.00119381	0.0221752
AOQ95_RS07205	Rv1290A	MULTISPECIES: hypothetical protein	7.47537	18.303	-1.29186	-2.44844	1.47036e-05	0.00048603
AOQ95_RS20640	Rv1323	MULTISPECIES: hypothetical protein	2.53966	10.6252	-2.06479	-4.18373	3.61545e-06	0.000140534
AOQ95_RS07580	Rv1357c	MULTISPECIES: EAL domain-containing protein	4.225	10.1547	-1.26513	-2.40349	3.20928e-06	0.00012766
AOQ95_RS07780	Rv1396c	MULTISPECIES: PE family protein	50.0886	87.2608	-0.800849	-1.74213	0.000667009	0.0138619
AOQ95_RS08065	Rv1450c	PE family protein	7.70896	15.0785	-0.96788	-1.95596	3.58255e-05	0.00105172
AOQ95_RS08075	Rv1450c	PE family protein	7.81901	14.2797	-0.868913	-1.82629	0.000356339	0.0079491
AOQ95_RS08330	Rv1499	MULTISPECIES: hypothetical protein	9.62894	18.643	-0.953187	-1.93614	0.000783197	0.0161964
AOQ95_RS20725	Rv1635c	MULTISPECIES: hypothetical protein	3.08643	12.3876	-2.00489	-4.01357	7.44757e-08	5.68453e-06
AOQ95_RS09045	Rv1669	MULTISPECIES: hypothetical protein	6.40156	12.8931	-1.0101	-2.01406	0.00108884	0.0206831
AOQ95_RS09070	Rv1674c	MULTISPECIES: transcriptional regulator	16.5999	28.0813	-0.758434	-1.69165	0.00303836	0.0488677
AOQ95_RS09235	Rv1706A	MULTISPECIES: hypothetical protein	8.2991	18.5722	-1.16212	-2.23786	0.000807521	0.0165365
AOQ95_RS09280	Rv1715	MULTISPECIES: 3-hydroxybutyryl-CoA dehydrogenase FadB	18.1498	31.9747	-0.816974	-1.76171	0.000899913	0.0181627
AOQ95_RS09345	Rv1726	MULTISPECIES: FAD-binding oxidoreductase	2.90609	10.7502	-1.88721	-3.69919	3.69407e-13	7.04896e-11
AOQ95_RS09350	Rv1727	MULTISPECIES: TIGR03086 family protein	6.68587	15.3507	-1.19912	-2.296	1.18268e-05	0.000403769
AOQ95_RS09385	Rv1734c	MULTISPECIES: hypothetical protein	5.73765	16.2826	-1.5048	-2.83786	4.61071e-06	0.000177576
AOQ95_RS09395	Rv1735a	MULTISPECIES: hypothetical protein	3.31505	12.0957	-1.86739	-3.64871	4.45899e-07	2.56423e-05
AOQ95_RS09390	Rv1735c	MULTISPECIES: hypothetical protein	6.34668	13.6837	-1.10838	-2.15603	8.76033e-05	0.00228421
AOQ95_RS09405	Rv1737c	MULTISPECIES: MFS transporter	20.0297	33.4005	-0.737733	-1.66755	0.00257673	0.043096
AOQ95_RS09530	Rv1759c	-	12.2645	22.5256	-0.877081	-1.83666	0.000208834	0.00503842
AOQ95_RS09605	Rv1773c	MULTISPECIES: transcriptional regulator	15.0977	26.4233	-0.807483	-1.75016	0.00144616	0.0260556
AOQ95_RS20765	Rv1800	MULTISPECIES: hypothetical protein	2.96223	9.75661	-1.7197	-3.29368	5.34532e-07	2.95259e-05
AOQ95_RS09740	Rv1801	MULTISPECIES: ribulose-phosphate 3-epimerase	10.0599	17.9526	-0.835583	-1.78458	0.00079946	0.0164516
AOQ95_RS09765	Rv1805c	MULTISPECIES: hypothetical protein	3.20518	10.4602	-1.70643	-3.26353	9.28734e-07	4.69738e-05
AOQ95_RS09805	Rv1813c	MULTISPECIES: hypothetical protein	520.908	915.898	-0.814159	-1.75827	0.000458848	0.0099291
AOQ95_RS20785	Rv1867	-	7.63363	18.3498	-1.26532	-2.40381	0.000108268	0.0027714
AOQ95_RS20840	Rv1917c	MULTISPECIES: hypothetical protein	6.77757	23.0806	-1.76784	-3.40545	6.07737e-08	4.72459e-06
AOQ95_RS20835	Rv1917c	hypothetical protein, partial	3.74195	9.1437	-1.28899	-2.44357	5.67637e-07	3.09473e-05
AOQ95_RS10415	Rv1933c	MULTISPECIES: acyl-CoA dehydrogenase	2.26985	10.6215	-2.22632	-4.6794	7.32448e-16	4.39259e-13
AOQ95_RS10420	Rv1934c	MULTISPECIES: acyl-CoA dehydrogenase	2.64492	10.9555	-2.05036	-4.1421	1.31433e-14	3.94112e-12
AOQ95_RS10425	Rv1935c	enoyl-CoA hydratase	4.62969	12.5215	-1.43542	-2.70461	4.53646e-08	3.66232e-06
AOQ95_RS20845	Rv1936	MULTISPECIES: hypothetical protein	0.860595	7.85052	-3.18938	-9.12221	5.97434e-09	5.63468e-07
AOQ95_RS10445	Rv1939	MULTISPECIES: oxidoreductase	10.568	21.2074	-1.00488	-2.00677	0.000154668	0.00381938
AOQ95_RS10450	Rv1940	MULTISPECIES: riboflavin biosynthesis protein RibA	10.0069	19.2884	-0.946742	-1.92752	0.000146274	0.00365511
AOQ95_RS10585	Rv1964	MULTISPECIES: hypothetical protein	4.89615	9.65794	-0.980067	-1.97256	0.00254835	0.0427919
AOQ95_RS10720	Rv1999c	MULTISPECIES: amino acid permease	3.74704	13.8597	-1.88707	-3.69884	8.04475e-14	1.77747e-11
AOQ95_RS10765	Rv2008c	MULTISPECIES: hypothetical protein	9.22958	17.1192	-0.891278	-1.85482	0.000337316	0.00769843
AOQ95_RS11045	Rv2059	MULTISPECIES: metal ABC transporter permease	4.25672	13.0362	-1.61471	-3.06249	9.48893e-08	6.86802e-06
AOQ95_RS11105	Rv2071c	MULTISPECIES: precorrin-4 C(11)-methyltransferase	6.27045	16.5086	-1.39658	-2.63276	8.54533e-08	6.40594e-06
AOQ95_RS11110	Rv2072c	MULTISPECIES: precorrin-6Y C5,15-methyltransferase (decarboxylating) subunit CbiT	6.96688	12.5438	-0.848396	-1.8005	0.00149318	0.0264623
AOQ95_RS20910	Rv2086	MULTISPECIES: hypothetical protein	0.555237	6.402	-3.52735	-11.5302	5.5925e-10	6.52148e-08
AOQ95_RS11280	Rv2107	MULTISPECIES: PE family protein	10.8494	21.1632	-0.963937	-1.95063	0.00101306	0.019867
AOQ95_RS11360	Rv2123	MULTISPECIES: PPE family protein	4.33101	10.0973	-1.2212	-2.33141	1.83481e-06	8.2823e-05
AOQ95_RS11375	Rv2126c	MULTISPECIES: hypothetical protein	8.27831	18.8853	-1.18986	-2.2813	3.22343e-06	0.00012766
AOQ95_RS11560	Rv2159c	MULTISPECIES: hypothetical protein	10.1482	17.3231	-0.771476	-1.70701	0.00267803	0.0444363
AOQ95_RS11565	Rv2160c	MULTISPECIES: TetR family transcriptional regulator	6.33636	13.5803	-1.09979	-2.14324	6.94252e-05	0.00185635
AOQ95_RS11960	Rv2236c	MULTISPECIES: cobalamin biosynthesis protein	10.4265	19.4894	-0.90244	-1.86922	0.000343283	0.00775167
AOQ95_RS12115	Rv2265	MULTISPECIES: MFS transporter	6.95236	16.0657	-1.20841	-2.31082	1.0058e-06	4.90971e-05
AOQ95_RS12395	Rv2316	MULTISPECIES: sugar ABC transporter permease	5.71401	12.5609	-1.13636	-2.19826	1.75799e-05	0.000563363
AOQ95_RS12400	Rv2317	MULTISPECIES: carbohydrate ABC transporter permease	4.31888	9.40011	-1.12202	-2.17651	5.95745e-05	0.0016346
AOQ95_RS12700	Rv2383c	MULTISPECIES: non-ribosomal peptide synthetase	15.3786	25.1768	-0.711176	-1.63714	0.00295496	0.048081
AOQ95_RS12715	Rv2386c	MULTISPECIES: salicylate synthase	11.4041	20.4539	-0.842827	-1.79356	0.000615934	0.0129934
AOQ95_RS12815	Rv2401A	MULTISPECIES: hypothetical protein	21.1112	40.2318	-0.93033	-1.90571	0.000858882	0.0175029
AOQ95_RS21010	Rv2408	MULTISPECIES: PE family protein PE24	5.72	10.3192	-0.851252	-1.80407	0.00164607	0.0287926
AOQ95_RS12925	Rv2422	MULTISPECIES: hypothetical protein	4.1992	15.5699	-1.89058	-3.70784	1.62642e-08	1.39341e-06
AOQ95_RS12935	Rv2424c	MULTISPECIES: IS110 family transposase	1.83977	3.9971	-1.11943	-2.17261	0.00160548	0.0282
AOQ95_RS21015	Rv2427A	-	6.2232	14.3001	-1.20029	-2.29786	0.000389303	0.00855652
AOQ95_RS13075	Rv2450c	MULTISPECIES: resuscitation-promoting factor rpfE	7.58166	20.17	-1.41163	-2.66037	1.2468e-07	8.72345e-06
AOQ95_RS13080	Rv2451	MULTISPECIES: hypothetical protein	8.07589	19.0397	-1.23732	-2.3576	1.12387e-05	0.000389918
AOQ95_RS13230	Rv2478c	MULTISPECIES: hypothetical protein	4.52222	10.9703	-1.27851	-2.42588	2.17963e-05	0.000677785
AOQ95_RS13270	Rv2487c	-	11.8195	20.4506	-0.79098	-1.73025	0.00108299	0.0206654
AOQ95_RS13285	Rv2490c	-	10.0828	18.3922	-0.867191	-1.82411	0.000216154	0.00515576
AOQ95_RS13295	Rv2491	MULTISPECIES: TIGR00725 family protein	6.80245	12.1744	-0.839726	-1.78971	0.0029232	0.0477494
AOQ95_RS13570	Rv2541	MULTISPECIES: hypothetical protein	18.9089	32.529	-0.782657	-1.7203	0.00312353	0.0496689
AOQ95_RS13600	Rv2546	MULTISPECIES: ribonuclease VapC18	9.50454	20.2613	-1.09203	-2.13175	8.16916e-05	0.00215686
AOQ95_RS13950	Rv2614A	MULTISPECIES: hypothetical protein	1.76657	14.5772	-3.04469	-8.2517	1.97897e-13	3.95605e-11
AOQ95_RS14060	Rv2635	MULTISPECIES: hypothetical protein	1.02003	9.67658	-3.24588	-9.48655	3.03407e-11	3.98033e-09
AOQ95_RS21115	Rv2673	MULTISPECIES: hypothetical protein	18.4178	37.557	-1.02798	-2.03917	0.000343452	0.00775167
AOQ95_RS21125	Rv2706c	MULTISPECIES: hypothetical protein	4.56341	11.6554	-1.35281	-2.55409	0.000150657	0.00374236
AOQ95_RS21130	Rv2733c	MULTISPECIES: hypothetical protein	4.49036	11.3867	-1.34245	-2.53582	0.000117675	0.00299395
AOQ95_RS21145	Rv2742c	MULTISPECIES: hypothetical protein	15.0562	28.4209	-0.916597	-1.88766	0.00131409	0.0241954
AOQ95_RS14670	Rv2769c	MULTISPECIES: PE family protein	35.7357	82.8746	-1.21356	-2.3191	1.3709e-07	9.43448e-06
AOQ95_RS14890	Rv2811	MULTISPECIES: hypothetical protein	17.3486	31	-0.837447	-1.78689	0.000933836	0.0185794
AOQ95_RS14895	Rv2812	MULTISPECIES: transposase	2.50504	9.94181	-1.98868	-3.96873	4.63933e-14	1.08199e-11
AOQ95_RS14900	Rv2813	MULTISPECIES: ATPase AAA	2.97257	10.1229	-1.76784	-3.40543	4.47925e-10	5.37254e-08
AOQ95_RS14910	Rv2817c	MULTISPECIES: CRISPR-associated endonuclease Cas1	5.39239	9.47069	-0.812544	-1.75631	0.0031394	0.049708
AOQ95_RS14990	Rv2832c	MULTISPECIES: sugar ABC transporter ATP-binding protein	11.3291	19.5825	-0.789528	-1.72851	0.00179129	0.0312026
AOQ95_RS15160	Rv2862A	MULTISPECIES: antitoxin VapB23	1.8665	8.08136	-2.11426	-4.32969	2.01508e-06	8.81178e-05
AOQ95_RS15165	Rv2863	MULTISPECIES: ribonuclease VapC23	5.77383	13.7082	-1.24744	-2.37419	4.35316e-05	0.00125168
AOQ95_RS21170	Rv2891	MULTISPECIES: hypothetical protein	3.51145	15.1334	-2.10759	-4.30972	1.86253e-14	4.88682e-12
AOQ95_RS15315	Rv2893	MULTISPECIES: LLM class F420-dependent oxidoreductase	12.0069	20.2284	-0.752525	-1.68474	0.00316151	0.049708
AOQ95_RS15335	Rv2897c	MULTISPECIES: ATP-dependent protease	8.62699	19.0806	-1.14518	-2.21173	1.97647e-06	8.73391e-05
AOQ95_RS15865	Rv2997	MULTISPECIES: NAD(P)/FAD-dependent oxidoreductase	10.3707	20.1183	-0.955992	-1.93991	8.22542e-05	0.00215814
AOQ95_RS15880	Rv2998	MULTISPECIES: two-component system, OmpR family, sensor kinase	12.0714	24.9586	-1.04794	-2.06758	0.000431169	0.00937848
AOQ95_RS15980	Rv3018c	MULTISPECIES: PPE family protein	6.93236	14.5913	-1.07369	-2.10481	1.64355e-05	0.000534855
AOQ95_RS15990	Rv3019c	MULTISPECIES: ESAT-6-like protein EsxR	10.5407	23.6196	-1.16402	-2.2408	4.83222e-05	0.00137065
AOQ95_RS16000	Rv3021c	MULTISPECIES: PPE family protein	6.01665	13.1025	-1.12281	-2.17771	8.0784e-06	0.000297484
AOQ95_RS21230	Rv3108	MULTISPECIES: hypothetical protein	6.95543	13.6375	-0.971371	-1.9607	0.000896038	0.0181627
AOQ95_RS16485	Rv3113	MULTISPECIES: HAD family hydrolase	7.73426	14.1268	-0.869096	-1.82652	0.00149394	0.0264623
AOQ95_RS16525	Rv3125c	-	9.54551	16.9716	-0.830231	-1.77797	0.00101749	0.019867
AOQ95_RS16530	Rv3126c	MULTISPECIES: hypothetical protein	5.31141	14.786	-1.47706	-2.78381	3.41403e-06	0.000133945
AOQ95_RS16545	Rv3128c	MULTISPECIES: transposase	8.89041	18.0644	-1.02283	-2.0319	0.000127567	0.00320675
AOQ95_RS16540	Rv3128c	MULTISPECIES: hypothetical protein	6.44383	13.0762	-1.02095	-2.02926	0.00105824	0.0204089
AOQ95_RS16750	Rv3167c	MULTISPECIES: TetR family transcriptional regulator	11.5138	19.833	-0.784541	-1.72254	0.00304987	0.0488677
AOQ95_RS16785	Rv3174	MULTISPECIES: short-chain dehydrogenase	5.25143	11.8796	-1.17771	-2.26217	1.90048e-05	0.000599867
AOQ95_RS16790	Rv3175	MULTISPECIES: amidase	6.51733	14.8907	-1.19206	-2.28479	1.12641e-06	5.37349e-05
AOQ95_RS16800	Rv3177	MULTISPECIES: peroxidase	5.14589	11.6068	-1.17348	-2.25554	1.20949e-05	0.000409469
AOQ95_RS16805	Rv3178	MULTISPECIES: nitroreductase	4.69446	9.42065	-1.00487	-2.00676	0.00228016	0.0385973
AOQ95_RS16810	Rv3178a	MULTISPECIES: hypothetical protein	2.73999	9.38223	-1.77576	-3.42418	2.2783e-06	9.46962e-05
AOQ95_RS16880	Rv3192	MULTISPECIES: LLM class flavin-dependent oxidoreductase	7.37699	17.52	-1.2479	-2.37495	6.57963e-06	0.000248841
AOQ95_RS16900	Rv3196	MULTISPECIES: hypothetical protein	3.58031	10.7772	-1.58983	-3.01014	6.04003e-09	5.63468e-07
AOQ95_RS17435	Rv3294c	MULTISPECIES: hypothetical protein	3.71036	13.0354	-1.81281	-3.51325	3.01995e-11	3.98033e-09
AOQ95_RS17700	Rv3344c	MULTISPECIES: hypothetical protein	5.36191	14.6951	-1.45452	-2.74065	1.22609e-08	1.07232e-06
AOQ95_RS17705	Rv3345c	-	5.98535	13.1538	-1.13598	-2.19767	9.98244e-07	4.90971e-05
AOQ95_RS17745	Rv3351c	MULTISPECIES: hypothetical protein	7.4438	16.4382	-1.14294	-2.2083	9.5372e-06	0.000342198
AOQ95_RS17950	Rv3394c	MULTISPECIES: hypothetical protein	11.1689	20.8397	-0.899847	-1.86587	0.000198281	0.00483945
AOQ95_RS18195	Rv3446c	MULTISPECIES: type VII secretion-associated protein	10.0983	17.9202	-0.827475	-1.77458	0.000974336	0.0192031
AOQ95_RS18200	Rv3447c	MULTISPECIES: type VII secretion protein EccC	6.88798	14.0434	-1.02774	-2.03883	1.18303e-05	0.000403769
AOQ95_RS18210	Rv3449	MULTISPECIES: membrane-anchored mycosin	8.44795	16.0317	-0.924251	-1.8977	0.000195333	0.00479536
AOQ95_RS00870	Rv3467	HNH endonuclease	2.95078	7.3509	-1.31682	-2.49117	3.06053e-05	0.000924325
AOQ95_RS18310	Rv3471c	MULTISPECIES: hypothetical protein	6.73049	15.4541	-1.19921	-2.29614	1.67081e-05	0.000539543
AOQ95_RS21335	Rv3486	MULTISPECIES: hypothetical protein	4.10622	15.3455	-1.90193	-3.73713	3.72913e-08	3.06959e-06
AOQ95_RS18485	Rv3507	-	8.93977	15.3738	-0.782161	-1.71971	0.00134801	0.024604
AOQ95_RS18480	Rv3507	-	13.9136	23.4803	-0.75495	-1.68757	0.00204966	0.0354094
AOQ95_RS18490	Rv3508	PE family protein	41.6516	68.9409	-0.72699	-1.65518	0.00207719	0.0354474
AOQ95_RS18510	Rv3513c	MULTISPECIES: hypothetical protein	0.419813	5.51454	-3.71542	-13.1357	1.18676e-11	1.8452e-09
AOQ95_RS21355	Rv3550	MULTISPECIES: hypothetical protein	2.65567	16.3651	-2.62348	-6.16234	9.37918e-08	6.86802e-06
AOQ95_RS21360	Rv3578	MULTISPECIES: arsenic transporter	13.2216	23.9021	-0.854244	-1.80781	0.000485243	0.0103931
AOQ95_RS19010	Rv3612c	MULTISPECIES: hypothetical protein	45.7709	81.3603	-0.829895	-1.77756	0.000923357	0.0184583
AOQ95_RS05870	Rv3619c	MULTISPECIES: ESAT-6-like protein EsxI	20.0033	36.2547	-0.857931	-1.81244	0.00145933	0.0261807
AOQ95_RS19115	Rv3638	MULTISPECIES: transposase	3.7744	10.2606	-1.44279	-2.71847	3.71453e-07	2.22766e-05
AOQ95_RS19120	Rv3639c	MULTISPECIES: hypothetical protein	4.97262	10.9659	-1.14094	-2.20525	9.92037e-05	0.00255495
AOQ95_RS19125	Rv3640c	MULTISPECIES: IS256 family transposase	6.24705	14.3746	-1.20227	-2.30102	1.59375e-06	7.27234e-05
AOQ95_RS19140	Rv3643	MULTISPECIES: hypothetical protein	6.61623	17.6638	-1.41671	-2.66977	3.30009e-05	0.000982538
AOQ95_RS19215	Rv3657c	MULTISPECIES: hypothetical protein	4.41082	15.0731	-1.77285	-3.41729	2.64967e-10	3.27156e-08
AOQ95_RS19225	Rv3659c	MULTISPECIES: conjugal transfer protein	7.21349	16.2968	-1.17582	-2.25921	2.17206e-06	9.11832e-05
AOQ95_RS19665	Rv3743c	MULTISPECIES: heavy metal translocating P-type ATPase	4.20298	11.7096	-1.4782	-2.78601	1.45495e-09	1.52697e-07
AOQ95_RS19680	Rv3746c	MULTISPECIES: PE family protein	10.42	21.1965	-1.02447	-2.03421	0.00035788	0.0079491
AOQ95_RS20160	Rv3832c	MULTISPECIES: SAM-dependent methyltransferase	10.0588	19.5479	-0.958551	-1.94336	0.000301789	0.00699951
AOQ95_RS20195	Rv3839	MULTISPECIES: hypothetical protein	8.21439	14.9276	-0.861754	-1.81725	0.00122805	0.0227109
AOQ95_RS20250	Rv3899c	MULTISPECIES: hypothetical protein	2.50371	13.855	-2.46827	-5.53379	1.00134e-11	1.61678e-09
AOQ95_RS21380	RVnc0036a	-	2.77464	16.7041	-2.58983	-6.02028	3.95327e-13	7.21558e-11
AOQ95_RS05230	Rvnt14	-	30.9834	64.4219	-1.05606	-2.07924	0.000665522	0.0138619
AOQ95_RS05765	Rvnt16	-	4.73367	15.0732	-1.67095	-3.18425	0.00149235	0.0264623
AOQ95_RS19710	Rvnt42	-	11.0163	31.6534	-1.52271	-2.87331	2.67066e-05	0.00082437
AOQ95_RS19870	Rvnt45	-	20.2994	53.2754	-1.39203	-2.62448	9.66667e-06	0.000343904
AOQ95_RS04050		MULTISPECIES: hypothetical protein	2.28014	19.0861	-3.06532	-8.37056	3.82279e-16	2.67468e-13
AOQ95_RS10795		MULTISPECIES: IS110 family transposase	1.4155	9.25807	-2.7094	-6.54051	2.16964e-15	9.10817e-13
AOQ95_RS09510		MULTISPECIES: GDP-mannose-dependent alpha-(1-6)-phosphatidylinositol dimannoside mannosyltransferase	2.35316	10.3031	-2.13041	-4.37841	4.57747e-15	1.60135e-12
AOQ95_RS07735		MULTISPECIES: hypothetical protein	2.23304	17.721	-2.98838	-7.93583	1.56935e-14	4.3921e-12
AOQ95_RS20320		MULTISPECIES: hypothetical protein	0.712217	8.92254	-3.64707	-12.5278	7.70184e-13	1.34718e-10
AOQ95_RS21150		-	1.58885	11.1806	-2.81494	-7.03689	9.3795e-12	1.57501e-09
AOQ95_RS21375		MULTISPECIES: hypothetical protein	4.78601	20.9553	-2.13042	-4.37844	6.46861e-11	8.22886e-09
AOQ95_RS21435		MULTISPECIES: hypothetical protein	5.04377	18.5785	-1.88106	-3.68345	5.75286e-09	5.61639e-07
AOQ95_RS20855		MULTISPECIES: hypothetical protein	1.95079	10.1325	-2.37686	-5.19405	7.34704e-09	6.56231e-07
AOQ95_RS20465		MULTISPECIES: hypothetical protein	1.8033	10.8861	-2.59377	-6.03675	2.39929e-08	2.01444e-06
AOQ95_RS20960		MULTISPECIES: hypothetical protein	5.50817	20.5998	-1.90299	-3.73987	5.26019e-08	4.16647e-06
AOQ95_RS06415		MULTISPECIES: acetyl-CoA acetyltransferase	3.06009	12.1887	-1.9939	-3.98311	1.50466e-07	1.0188e-05
AOQ95_RS20495		MULTISPECIES: hypothetical protein	2.66524	12.1557	-2.1893	-4.56083	2.17239e-07	1.40303e-05
AOQ95_RS21210		MULTISPECIES: hypothetical protein	11.9278	33.2245	-1.47791	-2.78545	2.85961e-07	1.79174e-05
AOQ95_RS03550		MULTISPECIES: hypothetical protein	11.8032	31.069	-1.39629	-2.63225	3.2455e-07	1.97458e-05
AOQ95_RS21240		MULTISPECIES: hypothetical protein	8.47411	24.4454	-1.52843	-2.88472	4.31929e-07	2.51839e-05
AOQ95_RS21020		MULTISPECIES: hypothetical protein	7.59392	21.9446	-1.53095	-2.88976	2.08134e-06	8.91576e-05
AOQ95_RS21000		-	5.31145	16.4727	-1.6329	-3.10135	2.98452e-06	0.000121641
AOQ95_RS21055		MULTISPECIES: hypothetical protein	8.9424	22.8853	-1.35569	-2.55919	6.50008e-06	0.000248067
AOQ95_RS21255		-	0.584593	4.79921	-3.03729	-8.20948	7.45832e-06	0.00027708
AOQ95_RS10580		MULTISPECIES: hypothetical protein	2.88218	9.46447	-1.71536	-3.28379	1.43049e-05	0.000480417
AOQ95_RS10790		MULTISPECIES: IS110 family transposase	4.37128	10.2707	-1.23241	-2.34959	1.8342e-05	0.000583332
AOQ95_RS05890		MULTISPECIES: hypothetical protein	2.06556	7.53651	-1.86736	-3.64865	2.80672e-05	0.000860045
AOQ95_RS11190		MULTISPECIES: hypothetical protein	1.07302	5.28539	-2.30033	-4.92572	3.54976e-05	0.00104943
AOQ95_RS20415		MULTISPECIES: hypothetical protein	1.06319	5.54158	-2.3819	-5.21223	4.70792e-05	0.00134448
AOQ95_RS21275		MULTISPECIES: hypothetical protein	5.74484	13.0005	-1.17823	-2.26299	6.13225e-05	0.00166085
AOQ95_RS20665		MULTISPECIES: hypothetical protein	11.4754	25.5404	-1.15424	-2.22568	0.000123821	0.00313133
AOQ95_RS20300		-	16.307	32.8617	-1.01091	-2.01519	0.000274302	0.00643307
AOQ95_RS20265		MULTISPECIES: hypothetical protein	22.47	43.7934	-0.962717	-1.94898	0.000387997	0.00855652
AOQ95_RS21430		MULTISPECIES: hypothetical protein	13.9644	28.2354	-1.01576	-2.02196	0.000561483	0.0119046
AOQ95_RS20255		MULTISPECIES: hypothetical protein	10.3278	21.1235	-1.03231	-2.04529	0.00115466	0.0216
AOQ95_RS20475		MULTISPECIES: hypothetical protein	5.8094	12.6001	-1.11698	-2.16892	0.00304304	0.0488677
AOQ95_RS20545		MULTISPECIES: hypothetical protein	12.502	21.4917	-0.781618	-1.71906	0.00307573	0.0490948
AOQ95_RS20445		MULTISPECIES: hypothetical protein	22.8231	40.0088	-0.809821	-1.75299	0.00314971	0.049708

## Sheet: Worksheet 5
Comparison of the expression profiles in our data and the microarray data by Walters et al.
		fold change
Gene	name	Walters et al	rBCG-Japan/PhoP	rBCG-Japan/PhoPR
Rv0116c	ldtA	2.6	1.11112	1.075
Rv0206c	mmpL3	2.4	1.09613	-1.07976
Rv0964c		9.4	-1.56057	-1.00135
Rv1179c		3.7	2.30497	1.18836
Rv1180	pks3	8.9	5.03789	2.81401
Rv1182	papA3	14.2	5.40359	2.97043
Rv1183	mmpL10	6.1	4.10229	2.45962
Rv1184c		11.7	7.17089	2.028
Rv1185c	fadD21	4.7	3.2725	1.68746
Rv1196	PPE18	3.4	-1.17567	-1.36198
Rv1302	rfe	2.7	2.02909	-1.01046
Rv1361c	PPE19	19.2	-1.1118	-1.09428
Rv1638A		10.5	3.54035	1.78844
Rv1639c		8.4	3.73759	1.71193
Rv2289	cdh	4.6	3.48569	1.60465
Rv2329c	narK1	2.5	8.31921	3.72054
Rv2331		4.3	8.17262	2.59383
Rv2332	mez	2.9	2.60133	1.70493
Rv2376c	cfp2	6.8	1.40573	1.0431
Rv2391	sirA	2.8	2.55208	1.32046
Rv2396	PE_PGRS41	143.2	2.46534	1.43715
Rv2590	fadD9	2.7	2.73265	1.19284
Rv2632c		5.6	-1.91733	-1.22923
Rv2633c		10.2	-2.17696	-1.47062
Rv2987c	leuD	3	-1.18938	-1.10672
Rv3135	PPE50	5.5	1.13736	-1.04429
Rv3312A		5.1	2.12793	1.02949
Rv3312c		2.6	1.52911	-1.26879
Rv3477	PE31	17.7	1.92855	1.30263
Rv3478	PPE60	4.7	2.25122	1.44013
Rv3479		4.6	1.81451	1.1989
Rv3487c	lipF	19.3	9.15444	3.42927
Rv3612c		4.9	-1.94343	-1.77756
Rv3613c		4.8	1.01315	1.04051
Rv3614c	espD	12	-1.01697	1.1064
Rv3615c	espC	10.4	1.07212	1.23455
Rv3616c	espA	8.3	1.06528	1.12309
Rv3686c		22.7	3.83189	1.91441
Rv3767c		3.7	5.34339	1.69387
Rv3804c	fbpA	2.5	2.25207	1.08841
Rv3822		6.3	1.99647	1.15019
Rv3823c	mmpL8	2.9	6.17159	2.48154
Rv3824c	papA1	10.7	7.29063	2.91123
Rv3825c	pks2	15.3	8.45898	3.00141
Rv0042c		-2.7	-1.23841	-1.1152
Rv0213c		-2.6	-1.69314	-1.21708
Rv0251c	hsp	-6.7	1.34282	1.29945
Rv0263c		-2.5	-1.1668	1.02654
Rv0264c		-2.6	-1.36016	-1.09428
Rv0278c	PE_PGRS3	-2.9	-1.48041	-1.77834
Rv0280	PPE3	-2.6	-3.63847	-1.40022
Rv0341	iniB	-3	-1.33781	-1.04137
Rv0404	fadD30	-3.5	-1.20275	-1.01428
Rv0405	pks6	-3.3	-1.46116	-1.16383
Rv0485		-2.5	1.2016	-1.04202
Rv0519c		-2.5	1.02675	-1.08812
Rv0520		-4.5	n/a	n/a
Rv0584		-3.7	-1.23177	-1.2462
Rv0597c		-2.6	-1.00118	-1.06682
Rv0623	vapB30	-2.6	1.04171	1.05401
Rv0766c	cyp123	-2.7	-1.10769	-1.22683
Rv0782	ptrBb	-2.7	n/a	n/a
Rv0835	lpqQ	-4.2	-1.71379	-1.07764
Rv0847	lpqS	-3.2	-1.90172	-1.08674
Rv0962c	lprP	-2.7	-2.38939	-1.7929
Rv1004c		-5.1	-1.04408	-1.05729
Rv1039c	PPE15	-3.8	-3.55	-2.341
Rv1075c		-2.8	-4.52851	-1.45284
Rv1128c		-6.2	-1.11641	-1.17526
Rv1130	prpD	-3.9	-1.71732	1.21555
Rv1131	prpC	-5.7	-1.21284	1.34626
Rv1148c		-4	1.0386	-1.11327
Rv1214c	PE14	-4.3	1.15178	-1.06813
Rv1285	cysD	-2.6	1.06883	-1.05201
Rv1435c		-2.5	-1.07905	-1.13357
Rv1505c		-2.5	-1.34527	-1.1064
Rv1517		-3.1	-1.56914	1.00003
Rv1518		-2.6	-1.59433	-1.00503
Rv1522c	mmpL12	-3.7	-1.20992	1.06235
Rv1525	wbbL2	-2.5	-1.14775	-1.00897
Rv1527c	pks5	-5.2	-1.06691	1.01158
Rv1528c	papA4	-2.2	-1.88839	-1.43386
Rv1574		-2.5	n/a	n/a
Rv1615		-2.7	-1.03284	-1.0734
Rv1651c	PE_PGRS30	-3.6	1.15637	1.05146
Rv1726		-2.5	-2.77779	-3.69919
Rv1816		-2.7	-1.04459	1.02246
Rv1817		-2.8	-1.83576	-1.33988
Rv1854c	ndh	-2.6	-1.05809	-1.12438
Rv2009	vapB15	-3	1.01664	1.26817
Rv2010	vapC15	-2.9	-1.01358	1.29319
Rv2165c		-2.5	1.07579	-1.14564
Rv2178c	aroG	-3.3	-1.36262	-1.01876
Rv2254c		-2.9	-1.18365	-1.40655
Rv2299c	htpG	-2.6	-1.06447	1.09432
Rv2654c		-2.5	n/a	n/a
Rv2665		-2.5	-1.06734	-1.08148
Rv2887		-2.5	-1.05457	-1.11181
Rv2894c	xerC	-2.9	1.24733	-1.05564
Rv2930	fadD26	-3.4	1.10411	1.02899
Rv2931	ppsA	-3.3	1.05726	-1.02132
Rv2932	ppsB	-4.2	-1.0906	-1.33562
Rv3219	whiB1	-2.9	-1.16314	-1.05044
Rv3268		-3.1	1.13087	-1.08922
Rv3350c	PPE56	-2.5	-2.73924	-1.61549
Rv3398c	idsA1	-2.5	-1.80578	-1.30336
Rv3402c		-2.6	-1.46769	-1.29274
Rv3426	PPE58	-3.3	n/a	n/a
Rv3429	PPE59	-3.8	n/a	n/a
Rv3659c		-2.5	-2.26046	-2.25921
Rv3768		-2.8	-1.64367	-1.11011
Rv3862c	whiB6	-3.1	1.67077	1.39646
Rv3878	espJ	-2.7	n/a	n/a
Rv3902c		-3.3	-1.39732	-1.08641

## Sheet: Worksheet 6
Comparison of the expression profiles in our data and the microarray data by Solans et al.
		fold change
Gene	name	Solans et al	rBCG-Japan/PhoP	rBCG-Japan/PhoPR
Rv0144		3.68767	1.27117	1.00841
Rv0195		3.63058	-2.90565	-2.12548
Rv0252	nirB	17.2891	1.45834	-1.00276
Rv0253	nirD	13.4626	1.63236	1.07391
Rv0398c		3.28079	-1.13733	-1.02797
Rv0446c		5.65559	1.11579	1.05359
Rv0447c	ufaA1	6.70291	-1.09103	1.06242
Rv0448c		10.2626	-1.0234	1.15469
Rv0449c		3.32573	-1.17143	1.05062
Rv0758	phoR	6.92233	1.12614	4.78032
Rv1179c		9.81268	2.30497	1.18836
Rv1180*	pks3	68.0133	5.03789	2.81401
Rv1181*	pks4	4.61174	5.03789	2.81401
Rv1182	papA3	4.28339	5.40359	2.97043
Rv1183	mmpL10	3.25809	4.10229	2.45962
Rv1184c		59.199	7.17089	2.028
Rv1185c	fadD21	8.1645	3.2725	1.68746
Rv1189	sigI	3.27063	-1.13045	-1.45947
Rv1190		5.29108	-1.08379	-1.15826
Rv1302	rfe	4.09458	2.02909	-1.01046
Rv1542c	glbN	3.94321	-1.15864	-1.07451
Rv1638A		12.3271	3.54035	1.78844
Rv1639c		15.2704	3.73759	1.71193
Rv1954c		4.05274	1.40436	-1.00066
Rv2274c	mazF8	3.60244	-1.12313	-1.38875
Rv2288		5.15804	2.77861	1.47758
Rv2289	cdh	4.69123	3.48569	1.60465
Rv2329c	narK1	83.2443	8.31921	3.72054
Rv2331		55.7252	8.17262	2.59383
Rv2331A		11.8205	3.65763	2.11601
Rv2332	mez	4.10826	2.60133	1.70493
Rv2376c	cfp2	6.83998	1.40573	1.0431
Rv2390c		4.001	-1.37776	-1.0161
MTB000067		380.485	n/a	n/a
Rv2396	PE_PGRS41	3.52815	2.46534	1.43715
Rv2450c	rpfE	4.57993	-2.31579	-2.66037
Rv2584c	apt	3.20316	1.75108	1.0463
Rv2590	fadD9	4.08719	2.73265	1.19284
Rv2628		3.42071	-1.00019	-1.02593
Rv2633c		16.5487	-2.17696	-1.47062
Rv2737A		6.75457	n/a	n/a
Rv2810c		3.03223	n/a	n/a
Rv2873	mpt83	8.28712	1.25291	1.26359
Rv2874	dipZ	11.7739	1.17087	1.15145
Rv2875	mpt70	29.3275	1.24218	1.07663
Rv2876		9.22039	1.16925	1.15871
Rv3126c		3.13761	-3.64989	-2.78381
Rv3135	PPE50	14.7227	1.13736	-1.04429
Rv3312c		3.00203	1.52911	-1.26879
Rv3312A		165.712	2.12793	1.02949
Rv3416	whiB3	6.05016	1.56207	1.97154
Rv3453		3.30223	-1.04962	1.13035
Rv3477	PE31	20.0751	1.92855	1.30263
Rv3478	PPE60	6.43271	2.25122	1.44013
Rv3479		11.1999	1.81451	1.1989
Rv3487c	lipF	151.592	9.15444	3.42927
Rv3614c	espD	4.32038	-1.01697	1.1064
Rv3615c	espC	5.09005	1.07212	1.23455
Rv3616c	espA	5.09739	1.06528	1.12309
Rv3686c		24.5173	3.83189	1.91441
Rv3740c		5.80868	-1.21201	-1.23709
Rv3741c		4.35	-1.79536	-1.48976
Rv3767c		10.1556	5.34339	1.69387
Rv3804c	fbpA	3.16235	2.25207	1.08841
Rv3822		9.07537	1.99647	1.15019
Rv3823c	mmpL8	14.2344	6.17159	2.48154
Rv3824c	papA1	36.8631	7.29063	2.91123
Rv3825c	pks2	72.8572	8.45898	3.00141
Rv0022c	whiB5	-5.18168	-2.95314	-1.37433
Rv0046c	ino1	-3.14403	1.26954	1.08082
Rv0186A	mymT	-4.99776	-1.75438	1.1592
Rv0251c	hsp	-3.163	1.34282	1.29945
Rv0320		-4.45906	-4.52614	-1.31964
Rv0341	iniB	-3.43615	-1.33781	-1.04137
Rv0442c	PPE10	-4.4852	-1.04756	1.02253
Rv0520		-4.74987	n/a	n/a
Rv0521		-4.81156	n/a	n/a
Rv0619	galTb	-3.45445	n/a	n/a
Rv0661c	vapC7	-5.42842	-1.98034	-1.98721
Rv0678		-3.56529	1.71744	1.15409
Rv0765c		-3.07993	-1.28741	-1.15078
Rv0766c	cyp123	-3.12188	-1.10769	-1.07335
Rv0768	aldA	-4.39539	-1.26029	-1.1054
Rv0790c		-4.26563	-1.14414	-1.08001
Rv0791c		-5.68418	-1.28325	-1.36388
Rv0792c		-5.38607	-1.61694	-1.1971
Rv0793		-3.4051	-2.13398	-2.29789
Rv0835	lpqQ	-3.44234	-1.71379	-1.07764
Rv0837c		-3.21918	-1.90741	-1.48649
Rv0990c		-3.1054	-1.74857	1.07256
Rv0996		-3.76348	1.04744	1.0493
Rv1004c		-3.27949	-1.04408	-1.05729
Rv1039c	PPE15	-13.8178	-3.55	-2.341
Rv1040c	PE8	-16.3992	-10.1239	-2.14899
Rv1044		-3.07784	-1.21999	1.05025
Rv1076	lipU	-6.29902	-2.67817	-1.19605
Rv1088	PE9	-3.06671	-2.62555	-1.23625
Rv1216c		-11.2419	-1.1117	-1.1228
Rv1217c		-7.56045	-1.1629	-1.17978
Rv1218c		-6.23237	-1.13206	1.04576
Rv1219c		-8.00043	-1.23736	-1.04875
Rv1268c		-3.28995	-1.75042	-1.09258
Rv1285	cysD	-5.17337	1.06883	-1.05201
Rv1490		-3.04027	-1.88107	-1.2873
Rv1497	lipL	-3.34358	-1.75496	-1.16359
Rv1517		-3.87537	-1.56914	1.00003
Rv1518		-4.68818	-1.59433	-1.00503
Rv1522c	mmpL12	-3.14958	-1.20992	1.06235
Rv1585c		-3.04805	n/a	n/a
Rv1745c	idi	-4.99662	-2.40381	-1.14128
Rv1755c	plcD	-3.7012	n/a	n/a
Rv1806	PE20	-8.105	-1.96254	1.36571
Rv1807	PPE31	-3.36236	n/a	n/a
MTB000056		-3.7012	n/a	n/a
Rv2099c	PE21	-3.57782	n/a	n/a
Rv2253		-3.33108	-1.76687	-1.17352
Rv2254c		-4.44144	-1.18365	-1.40655
Rv2307B		-4.90409	-2.59882	-1.41855
Rv2307D		-3.77522	-2.77997	-1.1624
Rv2408	PE24	-3.7012	-2.17376	-1.80407
Rv2451		-5.18168	-2.58266	-2.3576
MTB000068		-24.0578	n/a	n/a
Rv2622		-4.35261	1.04209	-1.00989
Rv2644c		-3.45445	1.10208	1.01928
Rv2805		-6.66216	1.33242	1.23029
Rv2866	relG	-3.47343	-1.34669	-1.06517
Rv2912c		-4.68818	-1.19298	-1.0407
Rv2913c		-8.56534	-1.18594	-1.08016
Rv2927c		-3.07869	1.3817	1.2409
Rv3047c		-3.53774	-1.18427	1.23953
Rv3054c		-4.73149	-2.38879	1.06932
Rv3159c	PPE53	-3.17879	-1.10088	-1.13016
Rv3167c		-9.86986	-1.55812	-1.72254
Rv3289c		-4.32908	1.03064	-1.27823
Rv3290c	lat	-5.31761	1.28948	-1.05658
Rv3414c	sigD	-3.1395	-1.40927	-1.1474
Rv3473c	bpoA	-3.7012	-1.06534	-1.11787
Rv3597c	lsr2	-3.36633	-1.20013	1.02923
Rv3839		-3.34108	-2.08665	-1.81725
Rv3862c	whiB6	-4.3119	1.67077	1.39646
* AOQ95_RS06660 protein sequence includes both Rv1180 and Rv1181.
